# Supplementary material for: A genome-wide association study of blood cell morphology identifies cellular proteins implicated in disease aetiology
Source: Nat Commun. 2023 Aug 18;14:5023. doi: 10.1038/s41467-023-40679-y (PMC10439125; doi:10.1038/s41467-023-40679-y)
Supplement: Supplementary file 3 — Supplementary Data 1–8 [file 41467_2023_40679_MOESM3_ESM.xlsx]

## Sheet: SD1 | Participant demographics
Supplementary Data 1 | Demographic characteristics of 41,515 participants contributing to the ncCBC GWAS.
a — Catagorical variables
Variable	Value	Frequency
Sex	Female	20,933 (50%)
	Male	20,582 (50%)
Menopausal status (of female participants)	Pre-menopausal	14,633 (35%)
	Post-menopausal	4,848 (12%)
	Hysterectomy	612 (1%)
	No-answer/unsure	840 (2%)
Smoking status	Current smoker	3,104 (7%)
	Other	38,411 (93%)
Season haematology measurement made	Winter	8,986 (22%)
	Spring	6,474 (16%)
	Summer	10,886 (26%)
	Autumn	15,169 (37%)
b — Continuous variables
Variable	Mean	Standard deviation
Age (years)	44	14
Body weight (kg)	78	17
Body mass index (kg m⁻²)	26	5

## Sheet: SD2 | Trait descriptions
Supplementary Data 2 | Descriptions of ncCBC phenotypes.
Cell type	Standard abbreviation	Long name	Sysmex XN channel	Unit	Description	Method of determination	cCBC phenotype with greatest absolute Pearson correlation (|r|)	Pearson correlation (r) with maximally correlated cCBC phenotype	Pearson correlation between baseline and 2-year follow up measurements	Number of participants contributing to GWAS	Estimate of Genomic Control inflation factor (λ)
Platelet	PLT-SSC	Platelet side scatter	PLT-F	ch	The average side scattered light intensity of platelets.	Measured	MPV	0.51	0.78	29675	1.04047
	PLT-SFL	Platelet side fluorescence	PLT-F	ch	The average side fluorescent light intensity of platelets.	Measured	MPV	0.78	0.87	29678	1.04617
	PLT-FSC	Platelet forward scatter	PLT-F	ch	The average forward scattered light intensity of platelets.	Measured	MPV	0.62	0.85	29662	1.04591
	PLT-SSC-DW	Platelet side scatter distribution width	PLT-F	‰	The distribution width of the side scattered light intensity of platelets.	Measured	PDW	0.38	0.67	29658	1.03287
	PLT-SFL-DW	Platelet side fluorescence distribution width	PLT-F	‰	The distribution width of the side fluorescent light intensity of platelets.	Measured	PDW	0.31	0.74	29552	1.03551
	PLT-FSC-DW	Platelet forward scatter distribution width	PLT-F	‰	The distribution width of the forward scattered light intensity of platelets.	Measured	HGB	0.082	0.73	29618	1.03802
	H-IPF	High fluorescence immature platelet fraction	PLT-F	%	The percentage of platelets that have high side flourescent light intensity; high fluorescent platelets are a subset of the reticulated (immature) platelets with a relatively high nucleic acid content.	Measured	MPV	0.8	0.91	36829	1.05755
	IPF#	Immature platelet count	PLT-F	per nL	The count of reticulated (immature) platelets per unit volume of blood.	Measured	MPV	0.74	0.89	36618	1.05246
	IPF%	Immature platelet fraction	PLT-F	%	The percentage of platelets that are reticulated (immature).	IPF% = (IPF#/PLT#) × 100%	MPV	0.84	-	36615	1.05789
	P-LCR	Platelet large cell ratio	RBC/PLT	%	The percentage of platelets that have a measured volume greater than 12fL.	Measured	MPV	0.99	0.88	37935	1.05422
Mature red blood cell	RBC-SSC	Red blood cell side scatter	RET	ch	The average side scattered light intensity of red blood cells.	Measured	MCH	0.65	0.57	30528	1.03244
	RBC-SFL	Red blood cell side fluorescence	RET	ch	The average side fluorescent light intensity of red blood cells.	Measured	MCH	0.54	0.7	30551	1.03836
	RBC-FSC	Red blood cell forward scatter	RET	ch	The average forward scattered light intensity of red blood cells.	Measured	MCH	0.97	0.61	38005	1.0348
	RBC-SFL-DW	Red blood cell side fluorescence distribution width	RET	‰	The distribution width of the side fluorescent light intensity of red blood cells.	Measured	MCV	-0.3	0.43	30565	1.02158
	RBC-FSC-DW	Red blood cell forward scatter distribution width	RET	‰	The distribution width of the forward scattered light intensity of red blood cells.	Measured	MCH	-0.55	0.39	30417	1.01695
	Hyper-He	Hyper-haemoglobinised percentage of red cells	RET	%	The percentage of red blood cells containing more than 49pg of haemoglobin.	Measured	MCH	0.8	0.43	38553	1.02527
	MacroR	Macrocytic percentage of red cells	RBC/PLT	%	The percentage of red blood cells that are macrocytic (unusually large).	Measured	MCV	0.4	0.39	37432	1.02077
	MicroR	Microcytic percentage of red cells	RBC/PLT	%	The percentage of red blood cells that are microcytic (unusually small).	Measured	MCV	-0.88	0.62	39184	1.03693
	RBC-He	Red blood cell haemoglobin equivalent	RET	pg	The average mass of haemoglobin per red blood cell (i.e. the mean corpuscular haemoglobin), determined by high-angle forward scatter.	Measured	MCH	0.97	0.62	38200	1.03532
	RDW-SD	Red cell distribution width — standard deviation	RBC/PLT	fL	The width of the red blood cell volume distribution at 20% of its full height (approximately 3.6 standard deviations).	Measured	RDW	0.75	0.58	39313	1.03925
Reticulocyte	RET-SFL	Reticulocyte side fluorescence	RET	ch	The average side fluorescent light intensity of reticulocytes.		HSLR%	0.73	0.6	30485	1.03571
	RET-FSC	Reticulocyte forward scatter	RET	ch	The average forward scattered light intensity of reticulocytes.	Measured	MCH	0.86	0.56	38277	1.03729
	HFR	High fluorescent percentage of reticulocytes	RET	%	The percentage of reticulocytes that fall into the highest of three reticulocyte fluorescence intensity categories and are therefore relatively young.	Measured	IRF	0.78	0.37	37931	1.02617
	MFR	Medium fluorescent percentage of reticulocytes	RET	%	The percentage of reticulocytes that fall into the intermediate of three reticulocyte fluorescence intensity categories and are therefore of intermediate age.	Measured	IRF	0.98	0.49	39459	1.03345
	LFR	Low fluorescent percentage of reticulocytes	RET	%	The percentage of reticulocytes that fall into the lowest of three reticulocyte fluorescence intensity categories and are therefore relatively old.	Measured	IRF	-1	0.52	39470	1.03524
	RET-He	Reticulocyte haemoglobin equivalent	RET	pg	The average mass of haemoglobin per reticulocyte, determined by high-angle forward scatter.	Measured	MCH	0.86	0.56	39127	1.0368
	IRF-FSC	Immature reticulocyte forward scatter	RET	ch	The average forward scattered light intensity of immature reticulocytes; a measure of the haemoglobin content of immature reticulocytes.	Measured	MCH	0.71	0.41	38711	1.02584
Compound red cell	Delta-He	Delta of the haemoglobin equivalents	RET	pg	The difference between the average mass of haemoglobin in reticulocytes and in red blood cells; negative values may indicate a recent reduction in the availability of iron.	Delta-He = RET-He - RBC-He	MCV	-0.24	-	38798	1.01326
	Delta-HGB	Delta of the red cell haemoglobins	HGB & RET	g/dL	The difference between blood haemoglobin concentration (measured optically, HGB) and blood cellular haemoglobin concentration (measured by flow cytometry, HGB-O); positive values may indicate haemolysis	Delta-HGB = HGB - HGB-O	MCV	0.34	0.16	30298	1.01118
	RPI	Reticulocyte production index	RBC/PLT & RET	%	The percentage of red blood cells that are reticulocytes, adjusted to provide a measure of the efficiency of erythropoiesis and the productivity of the bone marrow in the context of anaemia	RPI=RET%*HCT/(T×45%), where: T=1.0 if HCT ∈ (36%, 45%] T=1.5 if HCT ∈ (26%, 35%] T=2.0 if HCT ∈ (16%, 25%] T=2.5 if HCT ∈ [0%, 16%] .	RET#	0.91	-	39566	1.04463
Neutrophil	NE-SSC (=NEUT-GI)	Neutrophil side scatter	WDF	ch	The average side scattered light intensity of neutrophils.	Measured	RBC#	-0.083	0.8	38341	1.04793
	NE-SFL (=NEUT-RI)	Neutrophil side fluorescence	WDF	ch	The average side fluorescent light intensity of neutrophils.	Measured	PCT	-0.065	0.78	38336	1.04487
	NE-FSC	Neutrophil forward scatter	WDF	ch	The average forward scattered light intensity of neutrophils.	Measured	MCV	0.083	0.65	38084	1.04051
	NE-SSC-DW	Neutrophil side scatter distribution width	WDF	‰	The distribution width of the side scattered light intensity of neutrophils.	Measured	PLT#	0.075	0.34	39596	1.02577
	NE-SFL-DW	Neutrophil side fluorescence distribution width	WDF	‰	The distribution width of the side fluorescent light intensity of neutrophils.	Measured	PLT#	0.048	0.31	39004	1.01786
	NE-FSC-DW	Neutrophil forward scatter distribution width	WDF	‰	The distribution width of the forward scattered light intensity of neutrophils.	Measured	PLT#	0.081	0.43	39656	1.0137
Compound white cell	IG#	Immature granulocyte count	WDF	per nL	The count of immature granulocytes per unit volume of blood.	Measured	MYELOID#	0.62	0.3	37939	1.02828
	IG%	Immature granulocyte percentage of white cells	WDF	%	The percentage of white blood cells that are immature granulocytes.	IG% = (IG#/WBC#) × 100%	NEUT%	0.27	-	37926	1.01508
Eosinophil	EO-SSC	Eosinophil side scatter	WDF	ch	The average side scattered light intensity of eosinophils.	Measured	NEUT%GRAN	-0.054	0.61	30328	1.0318
	EO-SFL	Eosinophil side fluorescence	WDF	ch	The average side fluorescent light intensity of eosinophils.	Measured	EO%GRAN	0.079	0.5	30531	1.02695
	EO-FSC	Eosinophil forward scatter	WDF	ch	The average forward scattered light intensity of eosinophils.	Measured	(EO+BASO)#	0.13	0.31	30352	1.01095
	EO-SSC-DW	Eosinophil side scatter distribution width	WDF	‰	The distribution width of the side scattered light intensity of eosinophils.	Measured	EO#	0.62	0.46	29325	1.02174
	EO-SFL-DW	Eosinophil side fluorescence distribution width	WDF	‰	The distribution width of the side fluorescent light intensity of eosinophils.	Measured	EO#	0.32	0.22	30284	1.01186
	EO-FSC-DW	Eosinophil forward scatter distribution width	WDF	‰	The distribution width of the forward scattered light intensity of eosinophils.	Measured	EO#	0.73	0.51	29084	1.02676
Basophil	BASO-SFL	Basophil side fluorescence	WNR	ch	The average side fluorescent light intensity of basophils.	Measured	HGB	-0.18	0.27	30327	1.01562
	BASO-FSC	Basophil forward scatter	WNR	ch	The average forward scattered light intensity of basophils.	Measured	BASO#	0.16	0.12	30614	1.00678
	BASO-SFL-DW	Basophil side fluorescence distribution width	WNR	‰	The distribution width of the side fluorescent light intensity of basophils.	Measured	BASO#	0.65	0.41	29720	1.02607
	BASO-FSC-DW	Basophil forward scatter distribution width	WNR	‰	The distribution width of the forward scattered light intensity of basophils.	Measured	BASO#	0.67	0.47	30601	1.02248
Monocyte	MO-SSC	Monocyte side scatter	WDF	ch	The average side scattered light intensity of monocytes.	Measured	HGB	-0.13	0.38	39608	1.0294
	MO-SFL	Monocyte side fluorescence	WDF	ch	The average side fluorescent light intensity of monocytes.	Measured	GRAN#	-0.12	0.34	39586	1.03378
	MO-FSC	Monocyte forward scatter	WDF	ch	The average forward scattered light intensity of monocytes.	Measured	MCV	0.069	0.21	39460	1.01389
	MO-SSC-DW	Monocyte side scatter distribution width	WDF	‰	The distribution width of the side scattered light intensity of monocytes.	Measured	PLT#	0.065	0.08	39417	1.00742
	MO-SFL-DW	Monocyte side fluorescence distribution width	WDF	‰	The distribution width of the side fluorescent light intensity of monocytes.	Measured	MONO#	0.26	0.2	39631	1.00961
	MO-FSC-DW	Monocyte forward scatter distribution width	WDF	‰	The distribution width of the forward scattered light intensity of monocytes.	Measured	MONO#	-0.1	0.14	39650	1.00073
Lymphocyte	LY-SSC	Lymphocyte side scatter	WDF	ch	The average side scattered light intensity of lymphocytes.	Measured	LYMPH%	-0.19	0.59	39646	1.04554
	LY-SFL	Lymphocyte side fluorescence	WDF	ch	The average side fluorescent light intensity of lymphocytes.	Measured	LYMPH#	-0.17	0.54	39640	1.03868
	LY-FSC	Lymphocyte forward scatter	WDF	ch	The average forward scattered light intensity of lymphocytes.	Measured	HGB	-0.11	0.33	38877	1.01889
	LY-SSC-DW	Lymphocyte side scatter distribution width	WDF	‰	The distribution width of the side scattered light intensity of lymphocytes.	Measured	MCV	-0.081	0.34	39654	1.02442
	LY-SFL-DW	Lymphocyte side fluorescence distribution width	WDF	‰	The distribution width of the side fluorescent light intensity of lymphocytes.	Measured	(EO+BASO)#	0.15	0.42	39647	1.02059
	LY-FSC-DW	Lymphocyte forward scatter distribution width	WDF	‰	The distribution width of the forward scattered light intensity of lymphocytes.	Measured	HGB	0.081	0.16	39571	1.00938
	RE-LYMP#	Reactive lymphocyte count	WDF	per nL	The count of high side flourescent light intensity (reactive) lymphocytes per unit volume of blood.	Measured	LYMPH#	0.32	0.49	30589	1.03059
	RE-LYMP(L)%	Reactive percentage of lymphocytes	WDF	%	The percentage of lymphocytes that have high side flourescent light intensity (are reactive lymphocytes).	RE-LYMP% = (RE-LYMP#/LYMPH#) × 100%	LYMPH#	-0.21	0.5	30240	1.0307
	RE-LYMP%	Reactive lymphocyte percentage of white cells	WDF	%	The percentage of white blood cells that are high side flourescent light intensity (reactive) lymphocytes.	RE-LYMP% = (RE-LYMP#/WBC#) × 100%	NEUT%	-0.24	0.44	30577	1.0278
Note 1. Columns G and H contain references to Sysmex XN parameters that were not studied here, their definitions are given in table S1 of Astle et al. (2016).
Note 2. Side scattered light intensity is a measure of cell granularity or internal complexity.
Note 3. Side fluorescent light intensity is a measure of cell RNA content, but it is also influenced by the composition of the cell membrane. There is an inverse correlation between cell age and the intensity of the side fluorescent light of anuclear cells (red cells and platelets).
Note 4. In general, forward scattered light intensity is a measure of cell volume. However, the high angle forward scatter used by the RET channel measures cell haemoglobin content.

## Sheet: SD3 | Trait summary statistics
Supplementary Data 3 | Statistical summaries of distributions of ncCBC phenotypes.
Cell type	Standard abbreviation	Long name	Unit	Total variance	Males			Pre-menopausal females			Post-menopausal females			Effect of age per year		100%×R² of sex, menopause and age	Effect of BMI per kg m⁻²		100%×R² of sex, menopause, age and BMI
					Age adjusted estimate of mean	95% confidence interval	Variance	Age adjusted estimate of mean	95% confidence interval	Variance	Age adjusted estimate of mean	95% confidence interval	Variance	Sex-menopause adjusted estimate	Standard error		Age and sex-menpause adjusted estimate	Standard error
Platelet	PLT-SSC	Platelet side scatter	ch	6.74	32.74	(32.69, 32.80)	6.72	32.87	(32.80, 32.93)	6.7	32.79	(32.67, 32.91)	6.23	-0.0329	0.00161	0.035	0.00055	0.00352	0.035
	PLT-SFL	Platelet side fluorescence	ch	24.04	78.16	(78.06, 78.26)	24.16	78.23	(78.10, 78.35)	23.59	78.01	(77.79, 78.24)	23.87	-0.0385	0.00307	0.0139	0.0491	0.00672	0.0168
	PLT-FSC	Platelet forward scatter	ch	40.38	53.21	(53.08, 53.34)	40.24	52.67	(52.51, 52.83)	41.13	52.82	(52.53, 53.12)	36.82	-0.0673	0.00397	0.0208	0.018	0.00869	0.021
	PLT-SSC-DW	Platelet side scatter distribution width	‰	19724.5	1965.15	(1,962.35, 1,967.95)	20084.5	1908.26	(1,904.77, 1,911.76)	17120	1906.9	(1,900.54, 1,913.26)	16698	1.6	0.0853	0.0766	-0.51	0.2	0.077
	PLT-SFL-DW	Platelet side fluorescence distribution width	‰	5780.5	1376.47	(1,374.94, 1,377.99)	5753.17	1352.3	(1,350.40, 1,354.19)	5412.56	1344.62	(1,341.16, 1,348.08)	4935.08	0.979	0.0464	0.0669	-0.539	0.102	0.0684
	PLT-FSC-DW	Platelet forward scatter distribution width	‰	26852.5	2200.8	(2,197.54, 2,204.07)	27448.8	2158.82	(2,154.76, 2,162.88)	24512.7	2141.37	(2,133.96, 2,148.79)	22930.4	2.68	0.0993	0.0764	-0.287	0.218	0.0765
	H-IPF	High fluorescence immature platelet fraction	%	0.79	1.23	(1.22, 1.25)	0.86	1.15	(1.13, 1.17)	0.75	1.05	(1.02, 1.08)	0.56	0.00114	0.000392	0.0051	-0.000949	0.00092	0.0052
	IPF#	Immature platelet count	per nL	19.7	8.9	(8.83, 8.96)	19.23	9.23	(9.15, 9.32)	20.79	8.76	(8.62, 8.91)	18.13	-0.0052	0.00197	0.0026	0.0611	0.00462	0.0075
	IPF%	Immature platelet fraction	%	5.01	3.96	(3.93, 4.00)	5.41	3.65	(3.61, 3.69)	4.76	3.47	(3.40, 3.55)	3.86	-0.00144	0.000992	0.0071	0.00825	0.00233	0.0074
	P-LCR	Platelet large cell ratio	%	58.93	35.62	(35.51, 35.73)	56.66	36.02	(35.88, 36.16)	61.8	35.57	(35.32, 35.81)	59.29	-0.0177	0.00335	0.0026	0.00391	0.0079	0.0026
Mature red blood cell	RBC-SSC	Red blood cell side scatter	ch	4.41	30.97	(30.92, 31.01)	3.9	29.87	(29.82, 29.92)	4.44	29.74	(29.65, 29.84)	3.63	0.00665	0.00127	0.0772	-0.0444	0.00277	0.0903
	RBC-SFL	Red blood cell side fluorescence	ch	1.02	18.44	(18.42, 18.46)	1.05	18.2	(18.17, 18.22)	0.93	18.08	(18.03, 18.12)	0.94	0.0151	0.000617	0.0646	0.0222	0.00134	0.0786
	RBC-FSC	Red blood cell forward scatter	ch	27.55	169.92	(169.85, 169.99)	23.26	168.86	(168.77, 168.96)	32.61	168.23	(168.07, 168.39)	26.77	0.0519	0.00224	0.0347	-0.0965	0.00514	0.0438
	RBC-SFL-DW	Red blood cell side fluorescence distribution width	‰	1292.42	632.54	(631.80, 633.28)	1275.38	621.65	(620.74, 622.57)	1254.09	635.01	(633.34, 636.68)	1404.56	-0.399	0.0224	0.0249	-0.656	0.0488	0.0346
	RBC-FSC-DW	Red blood cell forward scatter distribution width	‰	445	335.5	(335.07, 335.94)	333.02	342.2	(341.65, 342.74)	578.44	339.14	(338.15, 340.13)	422.87	-0.00235	0.0133	0.022	0.23	0.029	0.0255
	Hyper-He	Hyper-haemoglobinised percentage of red cells	%	0.02	0.79	(0.79, 0.79)	0.02	0.7	(0.70, 0.70)	0.02	0.69	(0.69, 0.70)	0.02	0.00108	5.81e-05	0.1297	-0.00135	0.000133	0.1321
	MacroR	Macrocytic percentage of red cells	%	0.44	4.5	(4.49, 4.51)	0.39	4.39	(4.38, 4.40)	0.48	4.3	(4.28, 4.32)	0.52	0.00675	0.000287	0.0303	0.00894	0.000652	0.0353
	MicroR	Microcytic percentage of red cells	%	2.44	1.39	(1.37, 1.41)	1.86	1.55	(1.52, 1.58)	3.2	1.58	(1.53, 1.62)	2.57	-0.00315	0.000668	0.004	0.018	0.00161	0.0072
	RBC-He	Red blood cell haemoglobin equivalent	pg	2.33	29.7	(29.68, 29.72)	1.98	29.39	(29.36, 29.42)	2.74	29.21	(29.16, 29.25)	2.25	0.0153	0.000651	0.0356	-0.0275	0.00149	0.0443
	RDW-SD	Red cell distribution width — standard deviation	fL	12.17	44.72	(44.67, 44.76)	10.09	47.21	(47.15, 47.26)	12.46	46.05	(45.95, 46.16)	12.8	0.0688	0.00139	0.1288	0.00726	0.0032	0.1289
Reticulocyte	RET-SFL	Reticulocyte side fluorescence	ch	8.02	52.57	(52.51, 52.63)	8.18	52.33	(52.26, 52.41)	7.89	51.91	(51.78, 52.04)	7.17	0.0331	0.00177	0.028	0.162	0.00397	0.1115
	RET-FSC	Reticulocyte forward scatter	ch	27.44	179.74	(179.67, 179.82)	23.5	178.28	(178.18, 178.37)	31.51	177.82	(177.66, 177.98)	25.29	0.0529	0.00222	0.0475	-0.108	0.00507	0.0588
	HFR	High fluorescent percentage of reticulocytes	%	1.02	1.12	(1.11, 1.13)	1.15	1.08	(1.06, 1.10)	0.92	0.89	(0.86, 0.92)	0.76	0.00733	0.000439	0.0112	0.0522	0.00106	0.0715
	MFR	Medium fluorescent percentage of reticulocytes	%	5.88	7.01	(6.98, 7.05)	5.82	6.89	(6.84, 6.93)	6.04	6.54	(6.46, 6.61)	5.49	0.0168	0.00103	0.0105	0.13	0.00228	0.0872
	LFR	Low fluorescent percentage of reticulocytes	%	10.16	91.9	(91.86, 91.95)	10.42	92.08	(92.02, 92.14)	10.08	92.61	(92.52, 92.71)	8.95	-0.0244	0.00136	0.0129	-0.189	0.00309	0.1003
	RET-He	Reticulocyte haemoglobin equivalent	pg	2.75	32.77	(32.75, 32.79)	2.4	32.3	(32.27, 32.33)	3.09	32.15	(32.10, 32.20)	2.55	0.0169	0.000696	0.0482	-0.0341	0.00159	0.0595
	IRF-FSC	Immature reticulocyte forward scatter	ch	41.97	180.87	(180.78, 180.96)	36.24	179.33	(179.21, 179.45)	49.02	179.04	(178.84, 179.24)	39.22	0.039	0.00276	0.0253	-0.157	0.00629	0.0411
Compound red cell	Delta-He	Delta of the haemoglobin equivalents	pg	5.88	110.33	(110.29, 110.36)	4.74	109.8	(109.75, 109.84)	7.57	110.07	(109.99, 110.14)	5.4	-0.000428	0.00104	0.01	-0.0172	0.00238	0.0113
	Delta-HGB	Delta of the red cell haemoglobins	g/dL	4.89	6.19	(6.13, 6.24)	5.48	5.73	(5.67, 5.80)	4.26	5.49	(5.36, 5.61)	3.82	0.00952	0.0017	0.0181	-0.0193	0.00351	0.0205
	RPI	Reticulocyte production index	%	0.23	1.33	(1.32, 1.34)	0.27	1	(0.99, 1.01)	0.14	1	(0.99, 1.02)	0.12	-0.00072	0.000193	0.117	0.0277	0.00042	0.2064
Neutrophil	NE-SSC (=NEUT-GI)	Neutrophil side scatter	ch	16.24	147.68	(147.62, 147.73)	16	148.1	(148.02, 148.17)	16.53	147.43	(147.30, 147.56)	16.4	0.0256	0.00174	0.006	-4.48e-05	0.004	0.006
	NE-SFL (=NEUT-RI)	Neutrophil side fluorescence	ch	4.48	46.13	(46.10, 46.16)	4.46	46.4	(46.36, 46.44)	4.49	46.37	(46.30, 46.43)	4.35	-0.00408	0.000916	0.0051	-0.0128	0.0021	0.0061
	NE-FSC	Neutrophil forward scatter	ch	10.79	90.97	(90.93, 91.02)	10.71	91.16	(91.10, 91.22)	10.88	91.28	(91.18, 91.39)	10.73	0.00247	0.00143	0.0014	-0.0394	0.00327	0.0052
	NE-SSC-DW	Neutrophil side scatter distribution width	‰	671.32	351.4	(351.04, 351.76)	633.39	355.44	(354.96, 355.91)	690.72	355.01	(354.20, 355.81)	745.14	0.132	0.011	0.0089	0.205	0.0253	0.0106
	NE-SFL-DW	Neutrophil side fluorescence distribution width	‰	2008.39	665.6	(664.97, 666.23)	1958.47	669.22	(668.40, 670.04)	1976.81	670.89	(669.49, 672.29)	2234.88	0.282	0.0192	0.01	0.375	0.0439	0.0119
	NE-FSC-DW	Neutrophil forward scatter distribution width	‰	7353.78	833.2	(832.01, 834.40)	7241.53	841.01	(839.45, 842.58)	7274.63	841.14	(838.48, 843.80)	7882.53	0.45	0.0365	0.0067	1.3	0.0834	0.0129
Compound white cell	IG#	Immature granulocyte count	per nL	0.000218	0.03	(0.03, 0.03)	0.000234	0.03	(0.03, 0.03)	0.000211	0.02	(0.02, 0.03)	0.000147	3.8e-06	6.4e-06	0.0112	0.000471	1.48e-05	0.0373
	IG%	Immature granulocyte percentage of white cells	%	0.03	0.45	(0.44, 0.45)	0.03	0.43	(0.42, 0.43)	0.02	0.39	(0.39, 0.40)	0.02	0.00043	7.41e-05	0.0106	0.00335	0.000173	0.0205
Eosinophil	EO-SSC	Eosinophil side scatter	ch	2992.16	1935.62	(1,934.49, 1,936.74)	2724.64	1917.5	(1,916.10, 1,918.90)	3206.49	1930.53	(1,927.97, 1,933.08)	2879.64	-0.0369	0.0342	0.0229	-0.108	0.0749	0.023
	EO-SFL	Eosinophil side fluorescence	ch	203.84	354.07	(353.78, 354.37)	201.17	353.99	(353.62, 354.37)	207.5	356.35	(355.67, 357.02)	197	0.0249	0.00908	0.0045	0.00192	0.0199	0.0045
	EO-FSC	Eosinophil forward scatter	ch	8456.14	1160.25	(1,158.34, 1,162.17)	8218.28	1153.42	(1,151.02, 1,155.81)	8598.35	1161.14	(1,156.80, 1,165.47)	8921.01	0.0399	0.0583	0.0016	0.281	0.128	0.0019
	EO-SSC-DW	Eosinophil side scatter distribution width	‰	1552.22	196.23	(195.39, 197.07)	1485.08	196.7	(195.65, 197.75)	1698.67	192.72	(190.81, 194.62)	1379.17	0.154	0.0256	0.0023	0.655	0.0594	0.0095
	EO-SFL-DW	Eosinophil side fluorescence distribution width	‰	6778.08	581.66	(579.95, 583.37)	6601.45	574.06	(571.93, 576.19)	6996.06	574.12	(570.24, 578.00)	6673.94	0.212	0.052	0.0039	1.1	0.114	0.0091
	EO-FSC-DW	Eosinophil forward scatter distribution width	‰	30591.6	435.79	(432.03, 439.54)	29964.3	425.44	(420.75, 430.13)	31650.6	419.36	(410.86, 427.85)	29529.3	0.495	0.114	0.0028	3.74	0.283	0.0132
Basophil	BASO-SFL	Basophil side fluorescence	ch	3091.49	1971.79	(1,970.65, 1,972.93)	3066.36	1995.27	(1,993.85, 1,996.68)	2865.37	1994.46	(1,991.88, 1,997.04)	2848.26	0.191	0.0347	0.0428	-0.373	0.0756	0.0441
	BASO-FSC	Basophil forward scatter	ch	5551.8	1628.48	(1,626.93, 1,630.03)	5772.32	1627.78	(1,625.84, 1,629.71)	5394.39	1626.34	(1,622.81, 1,629.87)	5102.51	0.0692	0.0472	0.0002	0.212	0.117	0.0004
	BASO-SFL-DW	Basophil side fluorescence distribution width	‰	1624.21	105.57	(104.71, 106.42)	1728.81	106.25	(105.17, 107.32)	1519.95	102.26	(100.31, 104.21)	1505.16	0.132	0.0262	0.0016	0.451	0.0647	0.0045
	BASO-FSC-DW	Basophil forward scatter distribution width	‰	4690.06	112.78	(111.36, 114.20)	4777.02	118.91	(117.15, 120.68)	4627.93	109.11	(105.90, 112.33)	4507	0.337	0.0431	0.0037	0.471	0.101	0.0049
Monocyte	MO-SSC	Monocyte side scatter	ch	3.01	120.76	(120.74, 120.79)	2.59	121.91	(121.88, 121.94)	2.94	121.57	(121.52, 121.62)	2.87	0.011	0.000707	0.0904	0.0327	0.00161	0.1
	MO-SFL	Monocyte side fluorescence	ch	22.18	108.79	(108.72, 108.85)	21.05	109.86	(109.77, 109.95)	22.55	109.5	(109.35, 109.65)	23.12	-0.0177	0.002	0.0174	-0.0493	0.00457	0.0203
	MO-FSC	Monocyte forward scatter	ch	4.76	69.05	(69.02, 69.08)	4.38	70.15	(70.11, 70.19)	4.69	69.78	(69.71, 69.84)	4.69	0.00875	0.000911	0.0517	-0.0148	0.00208	0.0529
	MO-SSC-DW	Monocyte side scatter distribution width	‰	479.93	282.81	(282.51, 283.11)	444.18	289.39	(289.00, 289.79)	516.59	287.68	(287.00, 288.36)	461.8	0.149	0.00928	0.0227	0.345	0.0212	0.0294
	MO-SFL-DW	Monocyte side fluorescence distribution width	‰	13903.6	763.33	(761.69, 764.97)	13936.8	775.38	(773.22, 777.53)	13966.7	755.42	(751.75, 759.09)	13497.4	0.463	0.0503	0.003	1.03	0.12	0.0049
	MO-FSC-DW	Monocyte forward scatter distribution width	‰	7122.51	779.11	(777.94, 780.29)	7227.71	773.84	(772.29, 775.38)	6927.6	778.21	(775.58, 780.84)	7216.02	-0.106	0.0361	0.0007	0.559	0.0826	0.0019
Lymphocyte	LY-SSC	Lymphocyte side scatter	ch	2.06	81.32	(81.31, 81.34)	1.97	81.1	(81.08, 81.13)	2.02	80.7	(80.66, 80.74)	1.93	0.0342	0.000576	0.118	0.0221	0.00132	0.1244
	LY-SFL	Lymphocyte side fluorescence	ch	5.88	68.22	(68.18, 68.25)	5.96	68.93	(68.89, 68.97)	5.64	68.56	(68.49, 68.64)	5.6	0.0162	0.00103	0.0189	0.0273	0.00235	0.0223
	LY-FSC	Lymphocyte forward scatter	ch	1.21	59.67	(59.65, 59.68)	1.13	60.41	(60.39, 60.43)	1.12	60.08	(60.04, 60.11)	1.06	0.0106	0.000454	0.0898	0.0186	0.00103	0.0976
	LY-SSC-DW	Lymphocyte side scatter distribution width	‰	1200.85	472.91	(472.46, 473.36)	1083.96	487.28	(486.69, 487.87)	1145.88	489.24	(488.25, 490.24)	1012.03	-0.694	0.0137	0.1432	-0.161	0.0314	0.1438
	LY-SFL-DW	Lymphocyte side fluorescence distribution width	‰	4786.39	890.34	(889.41, 891.28)	4468.6	913.63	(912.41, 914.85)	4563.3	906.88	(904.80, 908.97)	4931.25	-0.802	0.0286	0.0662	0.504	0.0654	0.0677
	LY-FSC-DW	Lymphocyte forward scatter distribution width	‰	1179.7	659.2	(658.72, 659.68)	1138.19	652.4	(651.77, 653.03)	1192.08	655.12	(654.05, 656.19)	1233.17	0.0184	0.0146	0.0089	0.233	0.0335	0.0101
	RE-LYMP#	Reactive lymphocyte count	per nL	0.000824	0.05	(0.05, 0.05)	0.000579	0.06	(0.06, 0.06)	0.00101	0.06	(0.06, 0.06)	0.000776	-0.00014	1.75e-05	0.0755	0.000591	3.8e-05	0.0878
	RE-LYMP(L)%	Reactive percentage of lymphocytes	%	1.64	2.58	(2.55, 2.60)	1.37	3.07	(3.04, 3.10)	1.88	2.77	(2.71, 2.83)	1.66	0.00251	0.000812	0.0293	0.00916	0.00177	0.0308
	RE-LYMP%	Reactive lymphocyte percentage of white cells	%	0.17	0.78	(0.77, 0.79)	0.14	0.92	(0.91, 0.93)	0.21	0.92	(0.90, 0.94)	0.18	-0.00169	0.00026	0.0345	0.00183	0.000569	0.035
Note 1. The age adjusted estimates correspond to a individual of age 43.7 years, the mean age in the study sample.

## Sheet: SD4 | Genetic associations
Supplementary Data 4 | Summary of conditionally significant variant-trait associations.
Associated blood trait	Cell type	Variant ID (CHR:BP_REF_ALT)	rsID (where available)	Signal ID (LD clump)	Chr (GRCh37)	Physical position (GRCh37)	Alleles REF/ALT (GRCh37)	Minor allele	Minor allele frequency	Imputation INFO score	Most serious VEP consequence of variant	VEP IMPACT rating of most serious VEP consequence	Gene symbol(s) corresponding to most serious VEP consequence	Ensembl gene ID(s) corresponding to most serious VEP consequence	Notes on gene function from literature search	Univariable GWAS				Multivariable conditional analysis			Novelty		FINEMAP credible set identifier	FINEMAP credible set size
																Estimate of additive allelic effect (baseline=REF, effect=ALT, per SDs of phenotype)	Standard error of estimator (per SDs of phenotype)	-log₁₀P	Unadjusted R²	Estimate of additive allelic effect (baseline=REF, effect=ALT, per SDs of phenotype)	Standard error of estimator (per SDs of phenotype)	-log₁₀P	Clump contains no Vuckovic et al. or Chen et al. variants	Clump contains no Vuckovic et al. variants
H-IPF	Platelet	1:2996602_T_C	rs1569419	1	1	2996602	T/C	T	0.240156	0.946119	intron_variant	MODIFIER	PRDM16	ENSG00000142611		0.0781847	0.00854737	19.2335	0.00223096	0.0642602	0.00735823	17.5883	FALSE	FALSE	645	1
IPF%	Platelet	1:2996602_T_C	rs1569419	1	1	2996602	T/C	T	0.240059	0.946119	intron_variant	MODIFIER	PRDM16	ENSG00000142611		0.0802138	0.00854622	20.2049	0.00234761	0.0667118	0.00736294	18.866	FALSE	FALSE	803	1
IPF#	Platelet	1:2996602_T_C	rs1569419	1	1	2996602	T/C	T	0.240039	0.946119	intron_variant	MODIFIER	PRDM16	ENSG00000142611		0.0939873	0.00858108	27.1912	0.00322286	0.0792753	0.00753224	25.1407	FALSE	FALSE	884	1
P-LCR	Platelet	1:2996602_T_C	rs1569419	1	1	2996602	T/C	T	0.240389	0.946119	intron_variant	MODIFIER	PRDM16	ENSG00000142611		0.0672891	0.00842882	14.846	0.00165358	0.0555528	0.00735574	13.3593	FALSE	FALSE	1379	1
PLT-SFL	Platelet	1:2996602_T_C	rs1569419	1	1	2996602	T/C	T	0.240184	0.946119	intron_variant	MODIFIER	PRDM16	ENSG00000142611		0.0731231	0.00962746	13.5126	0.0019516	0.0603016	0.00847659	11.9379	FALSE	FALSE	0	1
PLT-FSC	Platelet	1:2996602_T_C	rs1569419	1	1	2996602	T/C	T	0.240253	0.946119	intron_variant	MODIFIER	PRDM16	ENSG00000142611		0.0735778	0.00960594	13.7293	0.00197634	0.0603976	0.00866548	11.4897	FALSE	FALSE	61	1
PLT-SSC	Platelet	1:2996602_T_C	rs1569419	1	1	2996602	T/C	T	0.240126	0.946119	intron_variant	MODIFIER	PRDM16	ENSG00000142611		0.0776867	0.0099231	14.3078	0.00220244	0.064595	0.00906285	11.9805	FALSE	FALSE	114	1
RPI	Red Cell	1:3684954_C_A	rs1181870	2	1	3684954	C/A	A	0.237894	0.954779	intron_variant	MODIFIER	CCDC27	ENSG00000162592		0.0484359	0.00831959	8.23523	0.000850675	0.047644	0.00799332	8.59582	FALSE	FALSE	1658	14
LFR	Red Cell	1:3691528_A_G	rs1175550	2	1	3691528	A/G	G	0.232532	0.977112	intron_variant	MODIFIER	SMIM1	ENSG00000235169		-0.0698846	0.00833435	16.2952	0.00174315	-0.0698205	0.00794028	17.8207	FALSE	FALSE	1690	5
MFR	Red Cell	1:3691528_A_G	rs1175550	2	1	3691528	A/G	G	0.232447	0.977112	intron_variant	MODIFIER	SMIM1	ENSG00000235169		0.071131	0.00834189	16.8232	0.00180543	0.0704666	0.00798081	17.9611	FALSE	FALSE	1080	5
RDW-SD	Red Cell	1:3691528_A_G	rs1175550	2	1	3691528	A/G	G	0.232578	0.977112	intron_variant	MODIFIER	SMIM1	ENSG00000235169		-0.063166	0.00824996	13.7189	0.00142429	-0.0641576	0.00795271	15.1317	FALSE	FALSE	1498	37
HFR	Red Cell	1:3691727_A_C	rs1175549	2	1	3691727	A/C	C	0.243955	0.97802	intron_variant	MODIFIER	SMIM1	ENSG00000235169		0.0529671	0.00842718	9.48507	0.0010349	0.0529348	0.0081986	9.96496	FALSE	FALSE	728	8
RET-SFL	Red Cell	1:3693032_A_G	rs1175548	3	1	3693032	A/G	G	0.352409	0.960096	downstream_gene_variant	MODIFIER	SMIM1,LRRC47,CCDC27	ENSG00000162592,ENSG00000235169,ENSG00000130764		0.0658628	0.00846616	14.1379	0.00197997	0.0618179	0.00810851	13.5962	FALSE	FALSE	197	9
RBC-SFL	Red Cell	1:3694796_G_A	rs1891934	2	1	3694796	G/A	A	0.24103	0.994171	upstream_gene_variant	MODIFIER	RN7SL574P	ENSG00000266075		0.0539378	0.00915348	8.42003	0.00106442	0.0507225	0.00870241	8.24819	FALSE	FALSE	163	42
NE-SSC	Neutrophil	1:7836659_A_C	rs11121022	4	1	7836659	A/C	C	0.426459	0.99085	non_coding_transcript_exon_variant	MODIFIER				0.0517558	0.00706997	12.6073	0.00131036	0.0529066	0.00577502	19.2696	TRUE	TRUE
NE-SFL-DW	Neutrophil	1:7908867_G_A	rs186634	5	1	7908867	G/A	A	0.295536	0.975492	intron_variant	MODIFIER	UTS2	ENSG00000049247		-0.0481569	0.00779093	9.19629	0.000965642	-0.0481919	0.00743488	10.0378	TRUE	TRUE	1353	29
BASO-SFL	Basophil	1:8450448_T_C	rs2708628	6	1	8450448	T/C	C	0.249251	0.997863	intron_variant	MODIFIER	RERE	ENSG00000142599		0.0595381	0.00944122	9.54364	0.00132664	0.0639188	0.00910343	11.6492	TRUE	TRUE	447	8
LY-SSC	Lymphocyte	1:8662449_CA_C	rs34191037	7	1	8662449	CA/C	CA	0.36131	0.961997	intron_variant	MODIFIER	RERE	ENSG00000142599		0.0506595	0.00738588	11.1589	0.00118446	0.0495639	0.00722019	11.1698	TRUE	TRUE	991	114
PLT-FSC-DW	Platelet	1:10271688_C_G	rs11121529	8	1	10271688	C/G	G	0.118495	0.994975	5_prime_UTR_variant	MODIFIER	KIF1B	ENSG00000054523		-0.0750534	0.0123977	8.84939	0.00117678	-0.0741527	0.0112447	10.3626	FALSE	FALSE	369	40
P-LCR	Platelet	1:10271688_C_G	rs11121529	8	1	10271688	C/G	G	0.118882	0.994975	5_prime_UTR_variant	MODIFIER	KIF1B	ENSG00000054523		0.0869241	0.010894	14.8314	0.00158293	0.0848802	0.00950037	18.3692	FALSE	FALSE	1390	18
PLT-SFL	Platelet	1:10271688_C_G	rs11121529	8	1	10271688	C/G	G	0.118527	0.994975	5_prime_UTR_variant	MODIFIER	KIF1B	ENSG00000054523		0.108907	0.0124307	17.7138	0.00247838	0.103203	0.0109351	20.3895	FALSE	FALSE	11	9
PLT-FSC	Platelet	1:10271688_C_G	rs11121529	8	1	10271688	C/G	G	0.118523	0.994975	5_prime_UTR_variant	MODIFIER	KIF1B	ENSG00000054523		0.0944856	0.0124035	13.5878	0.00186541	0.0884725	0.0111802	14.5861	FALSE	FALSE	72	37
IPF%	Platelet	1:10319211_C_CT	rs572251659	9	1	10319211	C/CT	CT	0.115508	0.935999	intron_variant	MODIFIER	KIF1B	ENSG00000054523		0.0742048	0.0115291	9.91216	0.00112512	0.0583985	0.00993192	8.38286	TRUE	TRUE	814	21
PLT-SSC	Platelet	1:10437778_C_T	rs4240912	10	1	10437778	C/T	T	0.125436	0.991767	3_prime_UTR_variant	MODIFIER	KIF1B	ENSG00000054523		0.0780724	0.0125325	9.33009	0.00133733	0.0741982	0.0114416	10.045	FALSE	TRUE	125	38
PLT-SSC-DW	Platelet	1:12039291_G_GAC	rs75724068	11	1	12039291	G/GAC	GAC	0.455674	0.968251	upstream_gene_variant	MODIFIER	MFN2	ENSG00000116688		-0.0551152	0.00824759	10.6294	0.00150691	-0.0518265	0.00759526	11.0432	FALSE	FALSE	407	19
NE-FSC	Neutrophil	1:17599149_A_G	rs3003432	12	1	17599149	A/G	G	0.417376	0.967677	intron_variant	MODIFIER	PADI3	ENSG00000142619	The autoantibodies against citrullinated peptides are present in the early phase of RA, suggesting that neutrophils, as a source of PADI enzymes, can contribute to the generation of autoantibodies that are pivotal for RA onset. https://doi.org/10.1016/j.autrev.2009.12.013	0.0442063	0.00726634	8.93021	0.000950417	0.04188	0.00653736	9.82135	TRUE	TRUE	1244	43
HFR	Red Cell	1:22014471_G_T	rs17423390	13	1	22014471	G/T	T	0.455575	0.962972	intron_variant	MODIFIER	USP48	ENSG00000090686		0.0865045	0.0073651	31.1264	0.00371198	0.0842931	0.00716927	31.1346	FALSE	FALSE	739	5
LFR	Red Cell	1:22014471_G_T	rs17423390	13	1	22014471	G/T	T	0.454342	0.962972	intron_variant	MODIFIER	USP48	ENSG00000090686		-0.0770505	0.00714324	26.3993	0.00294364	-0.0749394	0.00681207	27.3816	FALSE	FALSE	1701	3
MFR	Red Cell	1:22014471_G_T	rs17423390	13	1	22014471	G/T	T	0.454266	0.962972	intron_variant	MODIFIER	USP48	ENSG00000090686		0.0677956	0.00714979	20.6038	0.00227889	0.0667219	0.00683979	21.7299	FALSE	FALSE	1091	4
RET-SFL	Red Cell	1:22023238_A_T	rs4654765	13	1	22023238	A/T	T	0.466431	0.964864	intron_variant	MODIFIER	USP48	ENSG00000090686		0.0725669	0.00810616	18.4573	0.00262111	0.0727806	0.00776184	20.139	FALSE	FALSE	208	6
HFR	Red Cell	1:22711473_G_C	rs6426749	14	1	22711473	G/C	C	0.178608	0.990637	intergenic_variant	MODIFIER				-0.0600242	0.00940051	9.76658	0.00105714	-0.0558709	0.00915043	8.98606	FALSE	FALSE	746	16
LFR	Red Cell	1:22711473_G_C	rs6426749	14	1	22711473	G/C	C	0.179206	0.990637	intergenic_variant	MODIFIER				0.0596343	0.00911277	10.2227	0.00104619	0.0585286	0.00869006	10.7798	FALSE	FALSE	1712	17
NE-SFL-DW	Neutrophil	1:23786203_C_T	rs1555024	15	1	23786203	C/T	C	0.311403	0.995568	intron_variant	MODIFIER	ASAP3	ENSG00000088280		0.0586296	0.00760095	13.912	0.00147418	0.0574854	0.00724925	14.6474	TRUE	TRUE	1360	15
NE-SSC	Neutrophil	1:23849036_A_G	rs2742972	16	1	23849036	A/G	A	0.378147	0.993387	intron_variant	MODIFIER	E2F2	ENSG00000007968		0.0567015	0.00718897	14.5103	0.00151205	0.0495286	0.00587366	16.4552	FALSE	FALSE
RE-LYMP#	Lymphocyte	1:25298841_C_T	rs16830188	17	1	25298841	C/T	T	0.025233	0.810789	upstream_gene_variant	MODIFIER				0.188419	0.0288657	10.1745	0.00174642	0.18388	0.0284849	9.96027	TRUE	TRUE	276	2
RBC-SFL	Red Cell	1:25541931_T_C	rs2375279	18	1	25541931	T/C	T	0.142775	0.993579	intergenic_variant	MODIFIER				-0.151895	0.0111545	41.5007	0.0056476	-0.109893	0.0114536	21.0438	FALSE	FALSE	174	4
RBC-SFL-DW	Red Cell	1:25561667_G_A	rs55794721	19	1	25561667	G/A	A	0.434025	0.866413	upstream_gene_variant	MODIFIER	SYF2	ENSG00000117614		0.204162	0.00831802	132.306	0.0204782	0.176416	0.00874837	89.1215	FALSE	FALSE
RBC-SFL	Red Cell	1:25561667_G_A	rs55794721	19	1	25561667	G/A	A	0.434063	0.866413	upstream_gene_variant	MODIFIER	SYF2	ENSG00000117614		-0.115785	0.00821286	44.4082	0.00658651	-0.0820685	0.00842082	21.6838	FALSE	FALSE
RBC-SFL-DW	Red Cell	1:25695835_G_A	rs1293259	18	1	25695835	G/A	A	0.139984	0.998404	intron_variant	MODIFIER	RHCE	ENSG00000188672	The erythrocyte Rh blood group proteins are well known because of their importance in blood transfusion, but recent functional studies and structural modeling reveal that the Rh blood group proteins are members of an ancient family of proteins involved in ammonia transport. https://doi.org/10.1053/j.seminhematol.2006.09.010	-0.185438	0.0113588	59.187	0.00827966	-0.0946129	0.011962	14.5731	FALSE	FALSE	253	2
MicroR	Red Cell	1:25773708_T_TA	rs34596921	20	1	25773708	T/TA	TA	0.420932	0.824901	intron_variant	MODIFIER	TMEM57	ENSG00000204178		-0.0479294	0.00759045	9.56679	0.00111989	-0.0476855	0.00717105	10.5265	FALSE	FALSE	1121	124
H-IPF	Platelet	1:25890835_G_A	rs4075184	21	1	25890835	G/A	A	0.465894	0.996459	non_coding_transcript_exon_variant	MODIFIER	LDLRAP1	ENSG00000157978		-0.0426285	0.00713065	8.64665	0.000904367	-0.0432197	0.00613441	11.7256	FALSE	FALSE	656	19
IPF%	Platelet	1:25890835_G_A	rs4075184	21	1	25890835	G/A	A	0.465965	0.996459	non_coding_transcript_exon_variant	MODIFIER	LDLRAP1	ENSG00000157978		-0.0448363	0.0071298	9.49432	0.00100049	-0.0453756	0.00613838	12.8309	FALSE	FALSE	825	18
IPF#	Platelet	1:25890835_G_A	rs4075184	21	1	25890835	G/A	A	0.465941	0.996459	non_coding_transcript_exon_variant	MODIFIER	LDLRAP1	ENSG00000157978		-0.0423846	0.00715889	8.49369	0.000894059	-0.0415465	0.00627945	10.4277	FALSE	FALSE	895	21
P-LCR	Platelet	1:25895238_C_T	rs7491	21	1	25895238	C/T	T	0.46859	0.990816	3_prime_UTR_variant	MODIFIER	LDLRAP1	ENSG00000157978		-0.0479922	0.00705591	10.9855	0.00114708	-0.0460235	0.00615436	13.1136	FALSE	FALSE	1401	19
EO-SFL	Eosinophil	1:28631300_C_T	rs76022305	22	1	28631300	C/T	T	0.068821	0.985359	intergenic_variant	MODIFIER				-0.124974	0.0158175	14.558	0.00200181	-0.120069	0.0141385	16.6745	FALSE	FALSE	547	8
PLT-SFL-DW	Platelet	1:35246297_A_G	rs1764405	23	1	35246297	A/G	A	0.357472	0.962814	intron_variant	MODIFIER	SMIM12	ENSG00000255811,ENSG00000163866		0.05678	0.00846764	10.6975	0.001481	0.0609784	0.00755078	15.1575	TRUE	TRUE	322	11
RBC-SFL-DW	Red Cell	1:40421617_TG_T	rs140696582	24	1	40421617	TG/T	T	0.257608	0.945461	intron_variant	MODIFIER	MFSD2A	ENSG00000168389	Mfsd2b is essential for the sphingosine-1-phosphate export in erythrocytes and platelets. https://doi.org/10.1038/nature24053	0.0566941	0.00939283	8.8011	0.00122941	0.0554226	0.00917103	8.81586	FALSE	FALSE	257	22
RET-SFL	Red Cell	1:43411829_G_A	rs1681859	25	1	43411829	G/A	A	0.211833	0.986533	intron_variant	MODIFIER	SLC2A1	ENSG00000117394		0.111038	0.00979095	29.0845	0.00411704	0.107969	0.00938112	29.8626	FALSE	FALSE	219	22
Delta-He	Red Cell	1:43417150_T_G	rs4660691	25	1	43417150	T/G	T	0.213492	0.987218	intron_variant	MODIFIER	SLC2A1	ENSG00000117394		-0.0786922	0.00873961	18.6626	0.00207959	-0.0786346	0.00869339	18.807	FALSE	FALSE	640	22
RBC-SFL-DW	Red Cell	1:43418026_C_T	rs2297972	25	1	43418026	C/T	C	0.224795	0.983933	intron_variant	MODIFIER	SLC2A1	ENSG00000117394	There is a relationship between human erythrocyte glucose transport protein (GLUT1) oligomeric structure and glucose transporter function. PMID:1429721 https://pubmed.ncbi.nlm.nih.gov/1429721/	0.0808178	0.00957466	16.5015	0.00227639	0.0780914	0.00935608	16.1356	FALSE	FALSE	258	9
RBC-SFL	Red Cell	1:43418026_C_T	rs2297972	25	1	43418026	C/T	C	0.224798	0.983933	intron_variant	MODIFIER	SLC2A1	ENSG00000117394	There is a relationship between human erythrocyte glucose transport protein (GLUT1) oligomeric structure and glucose transporter function. PMID:1429721 https://pubmed.ncbi.nlm.nih.gov/1429721/	-0.209145	0.00945513	107.69	0.0152452	-0.241819	0.0112947	100.223	FALSE	FALSE	185	4
RBC-SFL	Red Cell	1:43435904_G_C	rs841571	26	1	43435904	G/C	C	0.419029	0.985291	intron_variant	MODIFIER	SLC2A1-AS1	ENSG00000227533		0.071261	0.00807937	17.9418	0.00247248	-0.0590574	0.00964819	9.02655	TRUE	TRUE
NE-SSC	Neutrophil	1:43438399_C_T	rs58062906	27	1	43438399	C/T	T	0.177979	0.960873	intron_variant	MODIFIER	SLC2A1-AS1	ENSG00000227533		0.0539501	0.00932011	8.14881	0.00085166	0.0456139	0.00761316	8.67815	FALSE	FALSE
H-IPF	Platelet	1:45810865_G_A	rs17853159	28	1	45810865	G/A	A	0.078801	0.994312	missense_variant	MODERATE	TESK2	ENSG00000070759		-0.0916351	0.0133134	11.2318	0.0012191	-0.0795569	0.0114434	11.4369	FALSE	FALSE	667	1
IPF%	Platelet	1:45810865_G_A	rs17853159	28	1	45810865	G/A	A	0.078778	0.994312	missense_variant	MODERATE	TESK2	ENSG00000070759		-0.0908862	0.0133117	11.0636	0.00119893	-0.0768334	0.0114527	10.7009	FALSE	FALSE	836	1
IPF#	Platelet	1:45810865_G_A	rs17853159	28	1	45810865	G/A	A	0.078786	0.994312	missense_variant	MODERATE	TESK2	ENSG00000070759		-0.0834007	0.0133665	9.35765	0.00100967	-0.0749	0.0117156	9.78405	FALSE	FALSE	906	2
RDW-SD	Red Cell	1:47679486_G_A	rs4926726	29	1	47679486	G/A	G	0.456933	0.996111	downstream_gene_variant	MODIFIER	TAL1	ENSG00000162367		0.0422783	0.00693658	8.96077	0.000887097	0.0445683	0.00668247	10.5847	FALSE	FALSE	1509	14
NE-SFL	Neutrophil	1:54885724_A_G	rs11206347	30	1	54885724	A/G	G	0.472858	0.947444	intron_variant	MODIFIER				-0.0836669	0.00717324	30.7094	0.00348976	-0.0820955	0.00580019	44.6384	FALSE	TRUE	1291	17
NE-SSC	Neutrophil	1:54888679_A_T	rs12039993	30	1	54888679	A/T	T	0.473934	0.946521	downstream_gene_variant	MODIFIER				-0.0521942	0.00716164	12.5023	0.00135842	-0.0529378	0.00584503	18.8526	FALSE	TRUE
NE-FSC	Neutrophil	1:54889010_TA_T	rs56293542	30	1	54889010	TA/T	T	0.473296	0.942321	downstream_gene_variant	MODIFIER				-0.0678147	0.00725093	20.0677	0.00229286	-0.0686369	0.00652762	25.0964	FALSE	TRUE	1255	19
LFR	Red Cell	1:56573322_T_A	rs12563043	31	1	56573322	T/A	A	0.329402	0.978082	intergenic_variant	MODIFIER				-0.045973	0.00748881	9.08041	0.000933736	-0.0427193	0.00713837	8.65962	FALSE	FALSE	1723	46
MFR	Red Cell	1:56573322_T_A	rs12563043	31	1	56573322	T/A	A	0.329354	0.978082	intergenic_variant	MODIFIER				0.046269	0.00749436	9.1762	0.000945729	0.0433802	0.00717332	8.82831	FALSE	FALSE	1102	47
RPI	Red Cell	1:56576924_G_A	rs112557609	31	1	56576924	G/A	A	0.343788	0.979829	intergenic_variant	MODIFIER				0.0496688	0.00737732	10.7783	0.00111309	0.0496695	0.00709016	11.6018	FALSE	FALSE	1669	47
PLT-SFL-DW	Platelet	1:62960101_A_G	rs10889335	32	1	62960101	A/G	G	0.351133	0.97688	synonymous_variant	LOW	DOCK7	ENSG00000116641		-0.0591157	0.00846778	11.5338	0.00159244	-0.0593142	0.00754187	14.4172	FALSE	FALSE	333	222
RBC-SSC	Red Cell	1:66112676_T_G	rs12127241	33	1	66112676	T/G	G	0.372381	0.99477	intergenic_variant	MODIFIER				0.0519771	0.00796082	10.1794	0.00126281	0.0513764	0.0076765	10.6519	FALSE	FALSE	230	89
RET-He	Red Cell	1:66166601_A_T	rs7535217	34	1	66166601	A/T	A	0.397902	0.962923	intergenic_variant	MODIFIER				-0.0431477	0.00728104	8.50817	0.000892049	-0.0431923	0.00682804	9.59388	TRUE	TRUE	1536	83
RDW-SD	Red Cell	1:79466098_G_A	rs4549994	35	1	79466098	G/A	A	0.420138	0.980839	intron_variant	MODIFIER	ADGRL4	ENSG00000162618		0.0426927	0.00708446	8.77518	0.000888084	0.0407867	0.00682833	8.62947	TRUE	TRUE	1520	13
BASO-FSC	Basophil	1:87743151_A_G	rs12407252	36	1	87743151	A/G	G	0.10142	0.985747	intergenic_variant	MODIFIER				-0.0971167	0.0133932	12.3839	0.00171909	-0.097666	0.0132518	12.7572	FALSE	TRUE	466	20
BASO-SFL	Basophil	1:87751379_G_A	rs1888341	36	1	87751379	G/A	A	0.121355	0.981029	intergenic_variant	MODIFIER				-0.081274	0.0125643	10.0049	0.00140865	-0.0801538	0.0121254	10.4093	FALSE	TRUE	458	26
BASO-SFL-DW	Basophil	1:87751406_G_A	rs1888342	36	1	87751406	G/A	A	0.119797	0.980835	intergenic_variant	MODIFIER				-0.11417	0.0129772	17.8551	0.00274892	-0.11535	0.0125501	19.3837	FALSE	TRUE	474	18
BASO-FSC-DW	Basophil	1:87751406_G_A	rs1888342	36	1	87751406	G/A	A	0.120718	0.980835	intergenic_variant	MODIFIER				-0.1047	0.0124256	16.4471	0.00232715	-0.103489	0.0119095	17.4186	FALSE	TRUE	490	23
MO-SSC-DW	Monocyte	1:92753336_T_C	rs141094656	37	1	92753336	T/C	C	0.01846	0.853892	intron_variant	MODIFIER	GLMN	ENSG00000174842	Here, we show that GLMN specifically binds cellular inhibitor of apoptosis proteins 1 and 2 (cIAP1 and cIAP2), members of the inhibitor of apoptosis (IAP) family of RING-E3 ligases, which results in reduced E3 ligase activity, and consequently inflammasome-mediated death of macrophages. https://doi.org/10.15252/embr.201643841	-0.20663	0.0284704	12.4048	0.00154724	-0.205855	0.0281964	12.5352	FALSE	FALSE	1160	1
MO-SSC	Monocyte	1:92753336_T_C	rs141094656	37	1	92753336	T/C	C	0.018434	0.853892	intron_variant	MODIFIER	GLMN	ENSG00000174842	Here, we show that GLMN specifically binds cellular inhibitor of apoptosis proteins 1 and 2 (cIAP1 and cIAP2), members of the inhibitor of apoptosis (IAP) family of RING-E3 ligases, which results in reduced E3 ligase activity, and consequently inflammasome-mediated death of macrophages. https://doi.org/10.15252/embr.201643841	-0.433258	0.0277354	54.2817	0.00679301	-0.424233	0.0265753	56.46	FALSE	FALSE	1180	1
MO-SFL	Monocyte	1:92753336_T_C	rs141094656	37	1	92753336	T/C	C	0.018457	0.853892	intron_variant	MODIFIER	GLMN	ENSG00000174842	Here, we show that GLMN specifically binds cellular inhibitor of apoptosis proteins 1 and 2 (cIAP1 and cIAP2), members of the inhibitor of apoptosis (IAP) family of RING-E3 ligases, which results in reduced E3 ligase activity, and consequently inflammasome-mediated death of macrophages. https://doi.org/10.15252/embr.201643841	-0.533565	0.028413	77.9493	0.0103151	-0.51504	0.0264408	83.386	FALSE	FALSE	1207	1
NE-FSC	Neutrophil	1:92760807_ATTC_A	rs142750771	38	1	92760807	ATTC/A	A	0.195575	0.987972	intron_variant	MODIFIER	GLMN	ENSG00000174842		0.0639782	0.00896455	12.0199	0.00128793	0.0601031	0.0080716	13.0085	FALSE	TRUE	1266	109
EO-SSC	Eosinophil	1:92878407_C_T	rs115427247	39	1	92878407	C/T	T	0.030947	0.968223	intergenic_variant	MODIFIER				0.13983	0.0232576	8.73757	0.00117273	0.118856	0.0195768	8.89141	FALSE	TRUE	509	5
NE-SSC	Neutrophil	1:93014343_C_A	rs145341911	38	1	93014343	C/A	C	0.211255	0.950364	intron_variant	MODIFIER	EVI5	ENSG00000067208		-0.0790453	0.00878001	18.6578	0.00208222	-0.0795464	0.0071661	27.8597	FALSE	TRUE
PLT-SFL-DW	Platelet	1:94874521_G_T	rs6681849	40	1	94874521	G/T	T	0.41945	0.944714	upstream_gene_variant	MODIFIER				-0.0578358	0.00824657	11.6331	0.00162908	-0.0564736	0.00735571	13.7767	FALSE	FALSE	344	13
P-LCR	Platelet	1:111733724_G_C	rs10857859	41	1	111733724	G/C	C	0.328857	0.973806	intron_variant	MODIFIER	DENND2D	ENSG00000162777		0.0516157	0.00758773	10.988	0.00117602	0.0462698	0.00661157	11.5794	FALSE	FALSE	1412	7
IPF%	Platelet	1:113110619_T_C	rs1001494	42	1	113110619	T/C	C	0.474499	0.998541	intron_variant	MODIFIER	ST7L	ENSG00000007341		-0.0793986	0.0071633	27.8243	0.00314387	-0.0749391	0.00617308	33.1211	FALSE	FALSE	847	30
PLT-SSC	Platelet	1:113121673_G_C	rs10776757	42	1	113121673	G/C	G	0.474031	0.99337	intron_variant	MODIFIER	ST7L	ENSG00000007341		-0.055	0.008291	10.485	0.00150842	-0.0574237	0.00757484	13.4518	FALSE	FALSE	136	55
H-IPF	Platelet	1:113144263_T_C	rs6691932	42	1	113144263	T/C	C	0.474999	0.996464	intron_variant	MODIFIER	ST7L	ENSG00000007341		-0.0867134	0.00716993	32.9448	0.00375021	-0.0823068	0.00617441	39.7176	FALSE	FALSE	678	29
IPF#	Platelet	1:113144263_T_C	rs6691932	42	1	113144263	T/C	C	0.475005	0.996464	intron_variant	MODIFIER	ST7L	ENSG00000007341		-0.0737568	0.00719887	23.9071	0.00271324	-0.0682621	0.00631958	26.4301	FALSE	FALSE	917	29
PLT-SFL-DW	Platelet	1:113222456_G_T	rs2999154	42	1	113222456	G/T	G	0.474821	0.997423	intron_variant	MODIFIER	MOV10	ENSG00000155363		0.0616954	0.00795083	14.0696	0.00189833	0.0609974	0.00709671	17.0596	FALSE	FALSE	355	33
NE-SFL	Neutrophil	1:118164771_C_G	rs10923357	43	1	118164771	C/G	G	0.165536	0.988873	intron_variant	MODIFIER	FAM46C	ENSG00000183508		0.0893414	0.00937454	20.8042	0.00220514	0.0842654	0.00758367	27.9133	FALSE	TRUE	1302	19
NE-FSC	Neutrophil	1:118168826_C_T	rs11581122	43	1	118168826	C/T	T	0.167118	0.983915	3_prime_UTR_variant	MODIFIER	FAM46C	ENSG00000183508		0.108049	0.00944365	29.5858	0.00324996	0.100207	0.00850698	31.2468	FALSE	TRUE	1277	11
NE-SSC	Neutrophil	1:118168826_C_T	rs11581122	43	1	118168826	C/T	T	0.16708	0.983915	3_prime_UTR_variant	MODIFIER	FAM46C	ENSG00000183508		0.0662663	0.00934487	11.8763	0.0012222	0.0574706	0.00763151	13.2875	FALSE	TRUE
MO-SFL	Monocyte	1:150544093_T_C	rs6665912	44	1	150544093	T/C	C	0.227222	0.963404	upstream_gene_variant	MODIFIER	RN7SL473P,RN7SL600P	ENSG00000264584,ENSG00000264508	Critical Role for Antiapoptotic Bcl-xL and Mcl-1 in Human Macrophage Survival. https://doi.org/10.1074/jbc.M111.312660	0.0661271	0.00853869	14.0176	0.00153566	0.0678075	0.00794439	16.8394	FALSE	FALSE	1218	11
MO-SFL-DW	Monocyte	1:150618961_T_G	rs9733	45	1	150618961	T/G	T	0.371524	0.970721	3_prime_UTR_variant	MODIFIER	GOLPH3L	ENSG00000143457		-0.0480811	0.00744845	9.96622	0.00107958	-0.0464918	0.00727738	9.77126	TRUE	TRUE	1165	31
MO-SSC	Monocyte	1:153337943_G_A	rs3014874	46	1	153337943	G/A	A	0.269634	0.975373	downstream_gene_variant	MODIFIER	S100A9	ENSG00000163220		-0.06349	0.00785114	15.2126	0.00158765	-0.0659602	0.00752563	17.7111	FALSE	TRUE	1191	2
PLT-SSC-DW	Platelet	1:156869714_G_A	rs12041331	47	1	156869714	G/A	A	0.089667	0.9754	intron_variant	MODIFIER	PEAR1	ENSG00000187800		-0.139744	0.0142327	22.0282	0.00318808	-0.136898	0.0131125	24.7454	FALSE	FALSE	418	2
P-LCR	Platelet	1:156874874_TGG_T	rs78436112	47	1	156874874	TGG/T	T	0.087051	0.97667	intron_variant	MODIFIER	PEAR1	ENSG00000187800	Platelet Endothelial Aggregation Receptor 1 (PEAR1) https://doi.org/10.1074/jbc.M413411200	-0.110105	0.0126495	17.4955	0.00192692	-0.109328	0.0110187	22.448	FALSE	FALSE
RPI	Red Cell	1:158577109_A_C	rs857685	48	1	158577109	A/C	C	0.254555	0.997624	missense_variant	MODERATE	OR10Z1	ENSG00000198967		-0.0634034	0.00795251	14.8092	0.00152564	-0.0598348	0.00764305	14.2964	FALSE	FALSE	1680	19
RDW-SD	Red Cell	1:158578920_G_C	rs12083184	49	1	158578920	G/C	C	0.282409	0.990019	downstream_gene_variant	MODIFIER	SPTA1,OR10Z1	ENSG00000198967,ENSG00000163554		-0.0533014	0.00771883	11.3004	0.0011515	-0.0457794	0.00743509	9.12634	FALSE	FALSE	1530	36
RBC-SFL-DW	Red Cell	1:158589105_T_C	rs138055271	50	1	158589105	T/C	C	0.012858	0.993435	missense_variant	MODERATE	SPTA1	ENSG00000163554	Additionally, erythrocyte membrane proteins can also be categorized in terms of protein function into three groups (a) cytoskeletal proteins (spectrin, actin, protein 4.1, etc.). https://doi.org/10.3233/CH-2010-1253	0.221132	0.0354892	9.33389	0.00124133	0.209281	0.0346795	8.79295	TRUE	TRUE	259	3
IPF#	Platelet	1:159892088_G_A	rs2789422	51	1	159892088	G/A	A	0.423951	0.980884	intron_variant	MODIFIER	TAGLN2	ENSG00000158710		0.0438348	0.00733665	8.63749	0.000938519	0.0543435	0.00642761	16.5376	FALSE	FALSE	928	3
LY-SSC	Lymphocyte	1:160782561_T_A	rs4656933	52	1	160782561	T/A	A	0.220317	0.981374	non_coding_transcript_exon_variant	MODIFIER	LY9	ENSG00000122224	LY9 (CD229) In vitro functional experiments showed that ligation of CD229 inhibited the expression of the activation markers CD69 and CD25 on T lymphocytes in response to anti-CD3 stimulation https://doi.org/10.1111/j.1399-0039.2007.00909.x	-0.054148	0.00848328	9.76006	0.0010073	-0.0530351	0.00832709	9.71586	TRUE	TRUE	1002	17
H-IPF	Platelet	1:171915181_C_T	rs10914053	53	1	171915181	C/T	C	0.170563	0.976961	intron_variant	MODIFIER	DNM3	ENSG00000197959		0.151384	0.00955607	55.7944	0.00648423	-0.142528	0.0208716	11.0607	FALSE	FALSE
IPF%	Platelet	1:171915181_C_T	rs10914053	53	1	171915181	C/T	C	0.170528	0.976961	intron_variant	MODIFIER	DNM3	ENSG00000197959		0.162136	0.00956205	63.7615	0.0074368	-0.161272	0.0208865	13.928	FALSE	FALSE
IPF#	Platelet	1:171915181_C_T	rs10914053	53	1	171915181	C/T	C	0.170515	0.976961	intron_variant	MODIFIER	DNM3	ENSG00000197959		0.160107	0.00960185	61.6978	0.0072514	-0.157678	0.0213693	12.7872	FALSE	FALSE
H-IPF	Platelet	1:171929451_A_G	rs56125409	54	1	171929451	A/G	G	0.130201	0.951973	intron_variant	MODIFIER	DNM3	ENSG00000197959		0.14152	0.010804	38.4759	0.00453627	0.115431	0.00952292	33.0251	FALSE	FALSE
IPF%	Platelet	1:171929451_A_G	rs56125409	54	1	171929451	A/G	G	0.130258	0.951973	intron_variant	MODIFIER	DNM3	ENSG00000197959		0.145863	0.0108028	40.8196	0.00482076	0.116919	0.00952588	33.8345	FALSE	FALSE
IPF#	Platelet	1:171929451_A_G	rs56125409	54	1	171929451	A/G	G	0.130247	0.951973	intron_variant	MODIFIER	DNM3	ENSG00000197959		0.143044	0.0108478	38.9788	0.00463589	0.112222	0.00974867	29.885	FALSE	FALSE
PLT-SFL-DW	Platelet	1:171929451_A_G	rs56125409	54	1	171929451	A/G	G	0.129567	0.951973	intron_variant	MODIFIER	DNM3	ENSG00000197959		0.149767	0.0120282	34.8616	0.00505932	0.118044	0.010973	26.2132	FALSE	FALSE
PLT-SSC-DW	Platelet	1:171929451_A_G	rs56125409	54	1	171929451	A/G	G	0.129595	0.951973	intron_variant	MODIFIER	DNM3	ENSG00000197959		0.111907	0.0122109	19.303	0.00282523	0.0941322	0.0115076	15.53	FALSE	FALSE
P-LCR	Platelet	1:171929451_A_G	rs56125409	54	1	171929451	A/G	G	0.130272	0.951973	intron_variant	MODIFIER	DNM3	ENSG00000197959		0.0981638	0.0106561	19.4946	0.00218357	0.0672714	0.0094756	11.8946	FALSE	FALSE
PLT-SFL-DW	Platelet	1:171935228_C_G	rs78346539	55	1	171935228	C/G	G	0.014925	0.959175	intron_variant	MODIFIER	DNM3	ENSG00000197959		-0.364057	0.0335122	26.764	0.0038972	-0.21782	0.0308462	11.7737	FALSE	FALSE
P-LCR	Platelet	1:171939290_C_A	rs2038479	53	1	171939290	C/A	C	0.193176	0.993023	5_prime_UTR_variant	MODIFIER	DNM3	ENSG00000197959		0.149852	0.00892962	62.4768	0.00699982	0.135354	0.00794019	64.1889	FALSE	FALSE
H-IPF	Platelet	1:171939641_A_T	rs2038480	53	1	171939641	A/T	A	0.192189	0.993908	intron_variant	MODIFIER	DNM3	ENSG00000197959		0.181058	0.00907187	87.8953	0.010179	0.274763	0.0199196	42.4474	FALSE	FALSE
IPF%	Platelet	1:171939641_A_T	rs2038480	53	1	171939641	A/T	A	0.192143	0.993908	intron_variant	MODIFIER	DNM3	ENSG00000197959		0.194054	0.00907775	100.659	0.0116905	0.30323	0.0199333	51.3726	FALSE	FALSE
IPF#	Platelet	1:171939641_A_T	rs2038480	53	1	171939641	A/T	A	0.192127	0.993908	intron_variant	MODIFIER	DNM3	ENSG00000197959		0.191782	0.0091155	97.541	0.0114177	0.302761	0.0203958	48.9752	FALSE	FALSE
PLT-SSC	Platelet	1:171939641_A_T	rs2038480	53	1	171939641	A/T	A	0.19325	0.993908	intron_variant	MODIFIER	DNM3	ENSG00000197959		0.110826	0.0104912	25.3576	0.00382976	0.115558	0.00957859	32.7089	FALSE	FALSE	147	6
PLT-SFL	Platelet	1:171942783_C_A	rs6425521	53	1	171942783	C/A	C	0.194929	0.995723	intron_variant	MODIFIER	DNM3	ENSG00000197959		0.13738	0.0101393	41.0967	0.00592363	0.137201	0.00892534	52.3933	FALSE	FALSE	22	7
PLT-FSC	Platelet	1:171942783_C_A	rs6425521	53	1	171942783	C/A	C	0.194934	0.995723	intron_variant	MODIFIER	DNM3	ENSG00000197959		0.0983801	0.0101171	21.6236	0.00303783	0.102388	0.00912595	28.4259	FALSE	FALSE	83	7
PLT-SFL-DW	Platelet	1:171949999_G_T	rs12037133	53	1	171949999	G/T	G	0.19421	0.976236	intron_variant	MODIFIER	DNM3	ENSG00000197959		0.173204	0.0101592	64.4489	0.00938943	0.126011	0.00956462	38.7991	FALSE	FALSE
PLT-FSC-DW	Platelet	1:171949999_G_T	rs12037133	53	1	171949999	G/T	G	0.194181	0.976236	intron_variant	MODIFIER	DNM3	ENSG00000197959		0.106302	0.010229	24.5702	0.00353637	0.097397	0.00928231	24.9851	FALSE	FALSE	380	10
PLT-SSC-DW	Platelet	1:171949999_G_T	rs12037133	53	1	171949999	G/T	G	0.194239	0.976236	intron_variant	MODIFIER	DNM3	ENSG00000197959		0.12368	0.0103152	32.3973	0.00478819	0.101238	0.00973658	24.5518	FALSE	FALSE
IPF%	Platelet	1:171960013_A_C	rs72713739	56	1	171960013	A/C	C	0.036588	0.97317	intron_variant	MODIFIER	DNM3	ENSG00000197959		0.166641	0.0193122	17.2076	0.00195769	0.145915	0.0167687	17.4678	FALSE	FALSE
PLT-SFL-DW	Platelet	1:171960013_A_C	rs72713739	56	1	171960013	A/C	C	0.037051	0.97317	intron_variant	MODIFIER	DNM3	ENSG00000197959		0.184171	0.0213805	17.1514	0.00242034	0.139958	0.0192284	12.4618	FALSE	FALSE
PLT-SSC-DW	Platelet	1:171960013_A_C	rs72713739	56	1	171960013	A/C	C	0.037073	0.97317	intron_variant	MODIFIER	DNM3	ENSG00000197959		0.151622	0.0217016	11.5506	0.00164137	0.124351	0.0201637	9.1521	FALSE	FALSE
H-IPF	Platelet	1:171979848_G_A	rs534671967	56	1	171979848	G/A	A	0.04155	0.989961	intron_variant	MODIFIER	DNM3	ENSG00000197959		0.144746	0.0180155	15.0271	0.00166872	0.134102	0.0156065	17.0543	FALSE	FALSE
IPF#	Platelet	1:171979848_G_A	rs534671967	56	1	171979848	G/A	A	0.041489	0.989961	intron_variant	MODIFIER	DNM3	ENSG00000197959		0.144482	0.0181012	14.8413	0.0016603	0.130267	0.0159899	15.4141	FALSE	FALSE
LFR	Red Cell	1:172421744_G_A	rs2285176	57	1	172421744	G/A	A	0.492083	0.984482	intron_variant	MODIFIER	C1orf105	ENSG00000180999		-0.0584778	0.00703238	16.0392	0.0017094	-0.059888	0.00669996	18.3862	FALSE	FALSE	1731	4
MFR	Red Cell	1:172421744_G_A	rs2285176	57	1	172421744	G/A	A	0.492093	0.984482	intron_variant	MODIFIER	C1orf105	ENSG00000180999		0.0582305	0.00703794	15.8869	0.00169497	0.0601132	0.00673291	18.3458	FALSE	FALSE	1113	4
HFR	Red Cell	1:172425529_C_G	rs2285170	57	1	172425529	C/G	G	0.493619	0.982639	intron_variant	MODIFIER	C1orf105	ENSG00000180999		0.0454768	0.00725739	9.43205	0.0010339	0.0465725	0.00705938	10.3723	FALSE	FALSE	747	7
RET-SFL	Red Cell	1:172425529_C_G	rs2285170	57	1	172425529	C/G	G	0.493976	0.982639	intron_variant	MODIFIER	C1orf105	ENSG00000180999		0.0535361	0.00800466	10.6458	0.00143285	0.0527006	0.00766906	11.1898	FALSE	FALSE	224	8
LY-SFL	Lymphocyte	1:185392845_C_T	rs2281415	58	1	185392845	C/T	T	0.324679	0.986498	intergenic_variant	MODIFIER				-0.0575923	0.00755718	13.5987	0.00145453	-0.0557261	0.00738976	13.322	FALSE	TRUE	1024	12
RBC-He	Red Cell	1:198592353_A_G	rs16843488	59	1	198592353	A/G	G	0.030896	0.978239	intergenic_variant	MODIFIER				0.131994	0.0206561	9.7804	0.0010433	0.129015	0.019186	10.7478	FALSE	FALSE	1457	59
RBC-FSC	Red Cell	1:198592353_A_G	rs16843488	59	1	198592353	A/G	G	0.030844	0.978239	intergenic_variant	MODIFIER				0.13511	0.0207301	10.146	0.00109136	0.132016	0.019253	11.146	FALSE	FALSE	1577	57
RDW-SD	Red Cell	1:198640047_A_G	rs74862109	59	1	198640047	A/G	G	0.029337	0.975099	intron_variant	MODIFIER	PTPRC	ENSG00000081237		0.128882	0.0207538	9.27597	0.000946016	0.12724	0.0200175	9.68033	FALSE	FALSE	1531	58
PLT-FSC	Platelet	1:198990494_G_A	rs17625587	60	1	198990494	G/A	A	0.265207	0.955243	intron_variant	MODIFIER				-0.0684936	0.00925113	12.8783	0.00182844	-0.0694203	0.00833671	16.0635	FALSE	FALSE	94	6
H-IPF	Platelet	1:199007208_C_T	rs7529925	60	1	199007208	C/T	C	0.259192	0.960947	intron_variant	MODIFIER				0.0586461	0.00831385	11.7599	0.0013208	0.0554014	0.00715338	14.0079	FALSE	FALSE	700	8
RDW-SD	Red Cell	1:199007208_C_T	rs7529925	60	1	199007208	C/T	C	0.258989	0.960947	intron_variant	MODIFIER				0.0494777	0.00805779	9.08441	0.000939626	0.0507418	0.00777402	10.1683	FALSE	FALSE	1532	7
IPF%	Platelet	1:199010721_C_T	rs1434282	60	1	199010721	C/T	C	0.273888	0.954855	non_coding_transcript_exon_variant	MODIFIER				0.0606533	0.00821068	12.8238	0.00146324	0.060338	0.00706907	16.8391	FALSE	FALSE	869	8
IPF#	Platelet	1:199010721_C_T	rs1434282	60	1	199010721	C/T	C	0.27386	0.954855	non_coding_transcript_exon_variant	MODIFIER				0.08587	0.00824442	24.6765	0.00293266	0.0816606	0.0072317	28.7936	FALSE	FALSE	950	7
PLT-SFL	Platelet	1:199010721_C_T	rs1434282	60	1	199010721	C/T	C	0.273263	0.954855	non_coding_transcript_exon_variant	MODIFIER				0.0691152	0.00920733	13.2167	0.0018973	0.0688069	0.00809891	16.6869	FALSE	FALSE	33	6
PLT-SSC	Platelet	1:199010721_C_T	rs1434282	60	1	199010721	C/T	C	0.273366	0.954855	non_coding_transcript_exon_variant	MODIFIER				0.104141	0.0094875	27.3055	0.00430858	0.101282	0.00865836	30.813	FALSE	FALSE	158	1
LFR	Red Cell	1:203281175_G_C	rs17534202	61	1	203281175	G/C	G	0.468191	0.971462	downstream_gene_variant	MODIFIER	BTG2	ENSG00000159388		0.0469035	0.00711863	10.3533	0.00109552	0.0451998	0.00678362	10.566	FALSE	FALSE	1732	1
MFR	Red Cell	1:203281175_G_C	rs17534202	61	1	203281175	G/C	G	0.46823	0.971462	downstream_gene_variant	MODIFIER	BTG2	ENSG00000159388		-0.0430376	0.00712382	8.81583	0.000922378	-0.0414766	0.0068169	8.92805	FALSE	FALSE	1116	1
RBC-SFL	Red Cell	1:203281175_G_C	rs17534202	61	1	203281175	G/C	G	0.467929	0.971462	downstream_gene_variant	MODIFIER	BTG2	ENSG00000159388		-0.0630814	0.00802129	14.4302	0.00198145	-0.0575369	0.00762792	13.3258	FALSE	FALSE	191	1
RET-SFL	Red Cell	1:203281175_G_C	rs17534202	61	1	203281175	G/C	G	0.467821	0.971462	downstream_gene_variant	MODIFIER	BTG2	ENSG00000159388		-0.0605688	0.00814212	12.9936	0.00182669	-0.0600247	0.00780107	13.8344	FALSE	FALSE	225	1
RDW-SD	Red Cell	1:203650336_C_G	rs11240731	62	1	203650336	C/G	C	0.0990614	0.997345	intron_variant	MODIFIER	ATP2B4	ENSG00000058668		0.112431	0.011544	21.6885	0.00225633	0.117315	0.0111291	25.2191	FALSE	FALSE	1533	51
Hyper-He	Red Cell	1:205040943_C_G	rs12117194	63	1	205040943	C/G	C	0.484654	0.989185	intron_variant	MODIFIER	CNTN2	ENSG00000184144		0.0409454	0.00709725	8.0988	0.000837473	0.0408024	0.00678373	8.74041	TRUE	TRUE	753	91
RBC-He	Red Cell	1:205104581_C_A	rs113817010	64	1	205104581	C/A	A	0.443832	0.991409	downstream_gene_variant	MODIFIER				0.0411862	0.0070982	8.18446	0.000837448	0.0408059	0.0065886	9.22567	FALSE	FALSE	1468	87
RBC-FSC	Red Cell	1:205104581_C_A	rs113817010	64	1	205104581	C/A	A	0.44395	0.991409	downstream_gene_variant	MODIFIER				0.0422008	0.00711774	8.5159	0.000879264	0.0418496	0.00660609	9.61982	FALSE	FALSE	1588	85
RET-He	Red Cell	1:205108083_C_T	rs4092141	64	1	205108083	C/T	T	0.446663	0.99718	downstream_gene_variant	MODIFIER	DSTYK	ENSG00000236108,ENSG00000133059		0.0476059	0.00700133	10.979	0.00112027	0.0478824	0.00656432	12.5146	FALSE	FALSE	1547	92
RET-FSC	Red Cell	1:205108083_C_T	rs4092141	64	1	205108083	C/T	T	0.446981	0.99718	downstream_gene_variant	MODIFIER	DSTYK	ENSG00000236108,ENSG00000133059		0.049065	0.00707537	11.3901	0.00119015	0.047968	0.00663201	12.3169	FALSE	FALSE	1618	72
NE-SSC	Neutrophil	1:205171245_G_GGGGAA	rs147957741	64	1	205171245	G/GGGGAA	GGGGAA	0.443484	0.993553	intron_variant	MODIFIER	DSTYK	ENSG00000133059		-0.0923727	0.00701383	38.8845	0.00421185	-0.0674493	0.00648849	24.5502	FALSE	TRUE
IRF-FSC	Red Cell	1:205226288_T_C	rs1172113	65	1	205226288	T/C	C	0.413399	0.989644	intron_variant	MODIFIER	TMCC2	ENSG00000133069		0.0529245	0.00717909	12.7746	0.00135849	0.0514517	0.00689759	13.0518	FALSE	FALSE	957	82
PLT-SFL	Platelet	1:205237137_T_C	rs1668871	65	1	205237137	T/C	C	0.387734	0.999883	intron_variant	MODIFIER	TMCC2	ENSG00000133069		-0.136896	0.00817756	62.1773	0.00889786	-0.130946	0.00719023	72.9769	FALSE	FALSE	44	6
PLT-FSC	Platelet	1:205237137_T_C	rs1668871	65	1	205237137	T/C	C	0.387792	0.999883	intron_variant	MODIFIER	TMCC2	ENSG00000133069		-0.123971	0.00815989	51.4033	0.0072974	-0.115835	0.00735077	54.993	FALSE	FALSE	105	6
NE-SSC	Neutrophil	1:205242901_A_G	rs1172132	66	1	205242901	A/G	A	0.363459	0.978934	downstream_gene_variant	MODIFIER	TMCC2	ENSG00000133069		-0.082496	0.00727534	29.0758	0.00314904	-0.0442532	0.00672925	10.311	FALSE	TRUE
H-IPF	Platelet	1:205244953_G_A	rs1172130	65	1	205244953	G/A	A	0.387255	0.981902	downstream_gene_variant	MODIFIER	TMCC2	ENSG00000133069		-0.109139	0.00736425	48.9641	0.00565284	-0.108426	0.00633454	64.6989	FALSE	FALSE	711	6
IPF%	Platelet	1:205244953_G_A	rs1172130	65	1	205244953	G/A	A	0.38721	0.981902	downstream_gene_variant	MODIFIER	TMCC2	ENSG00000133069		-0.120604	0.00736369	59.5627	0.00690258	-0.118876	0.00633963	77.3561	FALSE	FALSE	880	6
IPF#	Platelet	1:205244953_G_A	rs1172130	65	1	205244953	G/A	A	0.387207	0.981902	downstream_gene_variant	MODIFIER	TMCC2	ENSG00000133069		-0.117097	0.00739395	55.7613	0.00650697	-0.116145	0.00648476	70.704	FALSE	FALSE	955	5
P-LCR	Platelet	1:205244953_G_A	rs1172130	65	1	205244953	G/A	A	0.386733	0.981902	downstream_gene_variant	MODIFIER	TMCC2	ENSG00000133069		-0.127033	0.00725922	67.8403	0.00765463	-0.122135	0.00632964	81.8362	FALSE	FALSE	1445	5
PLT-FSC-DW	Platelet	1:205246061_G_T	rs1172137	65	1	205246061	G/T	T	0.389788	0.977157	downstream_gene_variant	MODIFIER	TMCC2	ENSG00000133069		0.0745198	0.00824239	18.8092	0.00264169	0.0674262	0.00747401	18.7064	FALSE	FALSE	391	27
PLT-SSC	Platelet	1:205246061_G_T	rs1172137	65	1	205246061	G/T	T	0.389853	0.977157	downstream_gene_variant	MODIFIER	TMCC2	ENSG00000133069		-0.0961027	0.00851828	28.7927	0.00439376	-0.0899659	0.00776991	30.2107	FALSE	FALSE	159	6
LFR	Red Cell	1:205264536_A_T	rs11240408	65	1	205264536	A/T	A	0.37876	0.960186	intergenic_variant	MODIFIER				-0.0512542	0.00730711	11.6362	0.00123627	-0.0532822	0.00695965	13.7069	FALSE	FALSE	1733	74
MFR	Red Cell	1:205264536_A_T	rs11240408	65	1	205264536	A/T	A	0.378688	0.960186	intergenic_variant	MODIFIER				0.0490126	0.00731298	10.6874	0.00113041	0.0510424	0.00699442	12.5251	FALSE	FALSE	1117	80
BASO-SFL-DW	Basophil	1:205661614_A_C	rs12752037	67	1	205661614	A/C	C	0.285054	0.990885	intergenic_variant	MODIFIER				-0.0601478	0.00928326	10.0351	0.00147459	-0.0554976	0.00897042	9.20604	TRUE	TRUE	482	18
BASO-FSC-DW	Basophil	1:205661614_A_C	rs12752037	67	1	205661614	A/C	C	0.286111	0.990885	intergenic_variant	MODIFIER				-0.0605777	0.00889382	11.0142	0.00149907	-0.0559417	0.0085184	10.2831	TRUE	TRUE	501	12
PLT-SSC	Platelet	1:207280703_A_G	rs2808468	68	1	207280703	A/G	G	0.12063	0.973909	intron_variant	MODIFIER	C4BPA	ENSG00000123838		0.115849	0.0128621	18.6742	0.00284735	0.107694	0.011719	19.3778	FALSE	FALSE	160	9
PLT-SSC-DW	Platelet	1:207287187_C_T	rs2808470	69	1	207287187	C/T	T	0.1616	0.947897	intron_variant	MODIFIER	C4BPA	ENSG00000123838		0.0689015	0.0112075	9.10478	0.00128641	0.0628478	0.0103086	8.95994	TRUE	TRUE	440	7
NE-SSC	Neutrophil	1:224556361_C_CA	rs11388086	70	1	224556361	C/CA	C	0.225764	0.95431	intron_variant	MODIFIER	CNIH4	ENSG00000143771		-0.0541321	0.00851895	9.67911	0.0010244	-0.0518924	0.00695658	13.052	FALSE	FALSE
NE-SFL	Neutrophil	1:226038188_A_C	rs2102663	71	1	226038188	A/C	C	0.173566	0.988412	intron_variant	MODIFIER	TMEM63A	ENSG00000196187		0.059248	0.00926549	9.79292	0.00100705	0.0528859	0.0075001	11.7443	TRUE	TRUE	1313	5
NE-FSC	Neutrophil	1:236103965_T_C	rs10927074	72	1	236103965	T/C	T	0.108196	0.983046	downstream_gene_variant	MODIFIER				-0.118301	0.0114091	24.4646	0.00270077	-0.108289	0.0102824	25.1731	FALSE	FALSE	1286	10
NE-SSC	Neutrophil	1:236105910_T_C	rs1886654	72	1	236105910	T/C	T	0.109502	0.982877	non_coding_transcript_exon_variant	MODIFIER				0.221826	0.0112284	86.1456	0.00959643	0.22143	0.00916995	127.141	FALSE	FALSE
NE-SFL-DW	Neutrophil	1:236105910_T_C	rs1886654	72	1	236105910	T/C	T	0.10915	0.982877	non_coding_transcript_exon_variant	MODIFIER				-0.086091	0.0113857	13.3991	0.00144136	-0.080132	0.010862	12.7832	FALSE	FALSE	1361	10
NE-SFL	Neutrophil	1:236107241_A_C	rs6429432	72	1	236107241	A/C	A	0.10953	0.985559	upstream_gene_variant	MODIFIER				-0.212647	0.0112329	79.196	0.00882066	-0.20382	0.00909194	109.863	FALSE	FALSE	1324	4
NE-SSC-DW	Neutrophil	1:236108446_C_T	rs6662383	72	1	236108446	C/T	C	0.0993447	0.97163	upstream_gene_variant	MODIFIER				0.101011	0.0117674	17.0378	0.00182587	0.0969719	0.0110831	17.6526	FALSE	FALSE	1338	10
H-IPF	Platelet	1:247712303_T_C	rs41315846	73	1	247712303	T/C	C	0.475131	0.947171	intron_variant	MODIFIER	GCSAML	ENSG00000169224		-0.0726374	0.00736765	22.2028	0.00263157	-0.050728	0.00656383	13.9521	FALSE	FALSE	722	1
IPF%	Platelet	1:247712303_T_C	rs41315846	73	1	247712303	T/C	C	0.475072	0.947171	intron_variant	MODIFIER	GCSAML	ENSG00000169224		-0.0724505	0.00736483	22.1095	0.00261801	-0.0503435	0.00656664	13.7422	FALSE	FALSE	883	1
PLT-SFL-DW	Platelet	1:247712303_T_C	rs41315846	73	1	247712303	T/C	C	0.472326	0.947171	intron_variant	MODIFIER	GCSAML	ENSG00000169224		-0.0854984	0.00818389	24.8211	0.00364379	-0.0655298	0.00756304	17.3221	FALSE	FALSE	365	1
PLT-FSC-DW	Platelet	1:247712303_T_C	rs41315846	73	1	247712303	T/C	C	0.472347	0.947171	intron_variant	MODIFIER	GCSAML	ENSG00000169224		-0.0793723	0.00823818	21.2436	0.00314035	-0.0545646	0.00774561	11.7211	FALSE	FALSE	401	2
PLT-SSC-DW	Platelet	1:247712303_T_C	rs41315846	73	1	247712303	T/C	C	0.472393	0.947171	intron_variant	MODIFIER	GCSAML	ENSG00000169224		-0.0795876	0.00830779	21.0125	0.00315744	-0.0560437	0.00793013	11.7916	FALSE	FALSE	442	1
P-LCR	Platelet	1:247712303_T_C	rs41315846	73	1	247712303	T/C	C	0.475034	0.947171	intron_variant	MODIFIER	GCSAML	ENSG00000169224		-0.067418	0.00725805	19.8064	0.00226693	-0.045033	0.00657579	11.12	FALSE	FALSE	1455	1
H-IPF	Platelet	1:247719769_G_A	rs56043070	74	1	247719769	G/A	A	0.07221	0.998524	splice_donor_variant	HIGH	GCSAML	ENSG00000169224		0.141259	0.0137409	24.0627	0.00267368	0.114526	0.012244	20.049	FALSE	FALSE
IPF%	Platelet	1:247719769_G_A	rs56043070	74	1	247719769	G/A	A	0.072236	0.998524	splice_donor_variant	HIGH	GCSAML	ENSG00000169224		0.144597	0.0137413	25.1686	0.00280246	0.119117	0.0122564	21.5737	FALSE	FALSE
IPF#	Platelet	1:247719769_G_A	rs56043070	74	1	247719769	G/A	A	0.072217	0.998524	splice_donor_variant	HIGH	GCSAML	ENSG00000169224		0.105779	0.0137995	13.749	0.00149939	0.108315	0.0121112	18.4039	FALSE	FALSE	956	2
PLT-SFL-DW	Platelet	1:247719769_G_A	rs56043070	74	1	247719769	G/A	A	0.0727	0.998524	splice_donor_variant	HIGH	GCSAML	ENSG00000169224		0.156343	0.0152567	23.9156	0.00329565	0.102186	0.014129	12.3131	FALSE	FALSE
PLT-FSC-DW	Platelet	1:247719769_G_A	rs56043070	74	1	247719769	G/A	A	0.072757	0.998524	splice_donor_variant	HIGH	GCSAML	ENSG00000169224		0.171905	0.0153537	28.3716	0.00398727	0.124694	0.0144568	17.1736	FALSE	FALSE	401	2
PLT-SSC-DW	Platelet	1:247719769_G_A	rs56043070	74	1	247719769	G/A	A	0.07276	0.998524	splice_donor_variant	HIGH	GCSAML	ENSG00000169224		0.158599	0.0154833	23.8964	0.00339403	0.115714	0.0148097	14.2403	FALSE	FALSE
P-LCR	Platelet	1:247722588_G_A	rs74227709	74	1	247722588	G/A	A	0.072976	0.984349	intron_variant	MODIFIER	GCSAML	ENSG00000169224		0.122034	0.0135949	18.5534	0.00201494	0.102988	0.0122799	16.2866	FALSE	FALSE
PLT-SFL-DW	Platelet	1:248014879_A_G	rs10888261	75	1	248014879	A/G	A	0.261007	0.996457	intergenic_variant	MODIFIER				-0.0892237	0.00909877	21.9749	0.00307102	-0.060465	0.00825304	12.6153	TRUE	TRUE	366	18
PLT-FSC-DW	Platelet	1:248020556_G_C	rs11204523	76	1	248020556	G/C	G	0.240386	0.956116	missense_variant	MODERATE	TRIM58	ENSG00000162722		-0.132057	0.00958573	42.4517	0.00636876	-0.0894719	0.00914317	21.8526	FALSE	FALSE	402	4
PLT-SSC	Platelet	1:248020556_G_C	rs11204523	76	1	248020556	G/C	G	0.240399	0.956116	missense_variant	MODERATE	TRIM58	ENSG00000162722		0.0787618	0.00990565	14.7335	0.00226558	0.086423	0.00904451	20.8781	FALSE	FALSE	161	6
P-LCR	Platelet	1:248022712_C_G	rs57248897	77	1	248022712	C/G	G	0.283356	0.962269	intron_variant	MODIFIER	TRIM58	ENSG00000162722		-0.0704253	0.0079705	18.0025	0.0020143	-0.0696123	0.00698138	22.6617	TRUE	TRUE	1456	9
PLT-SFL	Platelet	1:248023684_T_G	rs12061136	77	1	248023684	T/G	G	0.288667	0.966225	intron_variant	MODIFIER	TRIM58	ENSG00000162722		-0.0844185	0.00902287	20.0821	0.00292668	-0.0707109	0.00816053	17.3241	TRUE	TRUE	55	12
RBC-SFL	Red Cell	1:248038210_G_A	rs35340377	78	1	248038210	G/A	A	0.283558	0.982608	intron_variant	MODIFIER	OR2W3,TRIM58	ENSG00000162722,ENSG00000238243	Trim58 degrades dynein and regulates terminal erythropoiesis https://doi.org/10.1016/j.devcel.2014.07.021	-0.07163	0.0087826	15.4602	0.0020847	-0.0754529	0.00834912	18.7697	TRUE	TRUE	192	3
RET-He	Red Cell	1:248038210_G_A	rs35340377	78	1	248038210	G/A	A	0.282952	0.982608	intron_variant	MODIFIER	OR2W3,TRIM58	ENSG00000162722,ENSG00000238243		-0.0512131	0.00779637	10.2949	0.00106427	-0.0486508	0.00730975	10.5439	TRUE	TRUE	1558	2
PLT-FSC	Platelet	1:248038325_T_C	rs4925750	79	1	248038325	T/C	C	0.310727	0.988408	intron_variant	MODIFIER	OR2W3,TRIM58	ENSG00000162722,ENSG00000238243		-0.0838765	0.00865507	21.4825	0.00301357	-0.0854034	0.00780539	27.0839	FALSE	FALSE	110	4
PLT-SFL-DW	Platelet	1:248039294_G_A	rs1339847	80	1	248039294	G/A	A	0.10992	0.988568	missense_variant	MODERATE	TRIM58	ENSG00000162722		0.212335	0.0126836	62.1806	0.00882224	0.18811	0.0115372	58.7786	FALSE	FALSE
PLT-FSC-DW	Platelet	1:248039294_G_A	rs1339847	80	1	248039294	G/A	A	0.109898	0.988568	missense_variant	MODERATE	TRIM58	ENSG00000162722		0.212311	0.0127727	61.3179	0.0088187	0.164427	0.012209	40.4943	FALSE	FALSE
PLT-SFL	Platelet	1:248039294_G_A	rs1339847	80	1	248039294	G/A	A	0.109877	0.988568	missense_variant	MODERATE	TRIM58	ENSG00000162722		-0.10857	0.0128019	16.6503	0.00230572	-0.0939758	0.0115807	15.2967	FALSE	FALSE
RBC-SFL-DW	Red Cell	1:248039451_C_T	rs3811444	81	1	248039451	C/T	T	0.339745	0.987079	missense_variant	MODERATE	TRIM58	ENSG00000162722	Trim58 degrades dynein and regulates terminal erythropoiesis https://doi.org/10.1016/j.devcel.2014.07.021	-0.055621	0.00843921	10.359	0.00138795	-0.0535848	0.00824322	10.0899	FALSE	FALSE	260	1
Delta-He	Red Cell	1:248039451_C_T	rs3811444	81	1	248039451	C/T	T	0.338925	0.987079	missense_variant	MODERATE	TRIM58	ENSG00000162722		-0.058967	0.00757935	14.1394	0.00155813	-0.0586909	0.00753432	14.1626	FALSE	FALSE	641	1
HFR	Red Cell	1:248039451_C_T	rs3811444	81	1	248039451	C/T	T	0.340283	0.987079	missense_variant	MODERATE	TRIM58	ENSG00000162722		0.0649177	0.00763289	16.7409	0.00189214	0.064397	0.00742136	17.3754	FALSE	FALSE	748	1
LFR	Red Cell	1:248039451_C_T	rs3811444	81	1	248039451	C/T	T	0.338623	0.987079	missense_variant	MODERATE	TRIM58	ENSG00000162722		-0.0930593	0.00741288	35.4211	0.00387896	-0.0899471	0.00706065	36.3729	FALSE	FALSE	1734	1
MFR	Red Cell	1:248039451_C_T	rs3811444	81	1	248039451	C/T	T	0.33863	0.987079	missense_variant	MODERATE	TRIM58	ENSG00000162722		0.0928801	0.00741996	35.2232	0.00386407	0.0889988	0.00709696	35.2793	FALSE	FALSE	1118	1
MicroR	Red Cell	1:248039451_C_T	rs3811444	81	1	248039451	C/T	T	0.33858	0.987079	missense_variant	MODERATE	TRIM58	ENSG00000162722		0.0822268	0.00736238	28.2355	0.00302828	0.0806356	0.00696075	30.2549	FALSE	FALSE	1132	1
RET-FSC	Red Cell	1:248039451_C_T	rs3811444	81	1	248039451	C/T	T	0.339182	0.987079	missense_variant	MODERATE	TRIM58	ENSG00000162722		-0.0496038	0.00748478	10.4661	0.001103	-0.0465552	0.00701758	10.4803	FALSE	FALSE	1629	2
RET-SFL	Red Cell	1:248039713_A_G	rs3811445	82	1	248039713	A/G	A	0.416263	0.985612	synonymous_variant	LOW	TRIM58	ENSG00000162722		0.0478201	0.00808024	8.48735	0.00111131	0.0457638	0.0077422	8.46377	FALSE	FALSE	226	2
PLT-SSC-DW	Platelet	1:248040104_C_T	rs4925753	80	1	248040104	C/T	T	0.109838	0.962931	3_prime_UTR_variant	MODIFIER	TRIM58	ENSG00000162722		0.129221	0.0130302	22.4547	0.00326526	0.116261	0.0120483	21.2742	FALSE	FALSE	443	2
RPI	Red Cell	1:248040104_C_T	rs4925753	80	1	248040104	C/T	T	0.109624	0.962931	3_prime_UTR_variant	MODIFIER	TRIM58	ENSG00000162722		0.181695	0.0113029	57.4185	0.00644459	0.186024	0.0108621	64.7858	FALSE	FALSE	1684	2
RPI	Red Cell	2:8749400_CCTACT_C	rs78943124	83	2	8749400	CCTACT/C	C	0.386749	0.991683	intron_variant	MODIFIER				0.0650256	0.00716749	18.9335	0.0020057	0.0622184	0.00688564	18.7702	FALSE	FALSE
RDW-SD	Red Cell	2:8756183_C_T	rs6730558	83	2	8756183	C/T	T	0.381291	0.976888	intron_variant	MODIFIER				-0.0599548	0.00718961	16.1257	0.00169598	-0.059624	0.00692789	17.107	FALSE	FALSE	1534	10
RBC-SFL	Red Cell	2:8756183_C_T	rs6730558	83	2	8756183	C/T	T	0.38085	0.976888	intron_variant	MODIFIER				-0.0494815	0.00816022	8.87619	0.00115469	-0.049042	0.00775027	9.59831	FALSE	FALSE	193	12
IPF%	Platelet	2:16687967_A_G	rs4295008	84	2	16687967	A/G	G	0.273762	0.959307	intergenic_variant	MODIFIER				0.0473163	0.00815559	8.1828	0.000890233	0.0411319	0.00702335	8.32157	FALSE	TRUE	804	67
IPF#	Platelet	2:16688159_C_A	rs4389335	84	2	16688159	C/A	A	0.26724	0.96093	intergenic_variant	MODIFIER				0.0477416	0.00824207	8.15879	0.000892662	0.0457094	0.00723409	9.57355	FALSE	TRUE	885	79
LFR	Red Cell	2:23905658_T_A	rs72796110	85	2	23905658	T/A	A	0.130621	0.990089	intron_variant	MODIFIER	KLHL29	ENSG00000119771		0.10074	0.0103927	21.4924	0.00230492	0.0970089	0.00989392	21.9436	FALSE	FALSE	1735	116
MFR	Red Cell	2:23905658_T_A	rs72796110	85	2	23905658	T/A	A	0.13062	0.990089	intron_variant	MODIFIER	KLHL29	ENSG00000119771		-0.103584	0.0103997	22.6432	0.00243688	-0.0996609	0.0099426	22.8924	FALSE	FALSE	1119	134
HFR	Red Cell	2:23950200_G_A	rs10779936	86	2	23950200	G/A	G	0.283808	0.986577	intergenic_variant	MODIFIER				-0.0539074	0.0080072	10.7775	0.00118136	-0.0555607	0.00779088	11.9955	TRUE	TRUE	749	117
RBC-SFL-DW	Red Cell	2:24140372_T_C	rs72796327	85	2	24140372	T/C	C	0.133891	0.994176	intron_variant	MODIFIER	ATAD2B	ENSG00000119778		-0.14628	0.0116721	35.3045	0.00496277	-0.146791	0.0113903	37.1767	FALSE	FALSE	261	56
RET-SFL	Red Cell	2:24221694_C_G	rs72781663	85	2	24221694	C/G	G	0.152697	0.985715	intron_variant	MODIFIER	UBXN2A	ENSG00000173960		-0.100372	0.0111614	18.6179	0.0026069	-0.0953259	0.0106945	18.283	FALSE	FALSE	227	171
PLT-FSC	Platelet	2:31460932_G_A	rs711229	87	2	31460932	G/A	G	0.316605	0.976116	intron_variant	MODIFIER	EHD3	ENSG00000013016		-0.0643011	0.00871745	12.7879	0.00178919	-0.0658709	0.00785482	16.28	FALSE	FALSE	111	13
PLT-SSC	Platelet	2:31460932_G_A	rs711229	87	2	31460932	G/A	G	0.316586	0.976116	intron_variant	MODIFIER	EHD3	ENSG00000013016		-0.0603467	0.00899669	10.7038	0.00157584	-0.0621392	0.00821219	13.4046	FALSE	FALSE	162	13
P-LCR	Platelet	2:31462373_C_A	rs3769631	87	2	31462373	C/A	C	0.283726	0.9821	intron_variant	MODIFIER	EHD3	ENSG00000013016		-0.10139	0.00785354	37.4036	0.00417829	-0.101614	0.00684908	48.9278	FALSE	FALSE	1380	6
H-IPF	Platelet	2:31477838_G_A	rs655029	87	2	31477838	G/A	G	0.293485	0.946575	intron_variant	MODIFIER	EHD3	ENSG00000013016		-0.123782	0.00802316	52.9748	0.00635407	-0.125528	0.00690468	72.8073	FALSE	FALSE	727	2
IPF%	Platelet	2:31477838_G_A	rs655029	87	2	31477838	G/A	G	0.293615	0.946575	intron_variant	MODIFIER	EHD3	ENSG00000013016		-0.136265	0.00802215	63.9826	0.00770226	-0.138605	0.00690786	88.3439	FALSE	FALSE	805	2
PLT-SFL-DW	Platelet	2:31477838_G_A	rs655029	87	2	31477838	G/A	G	0.294271	0.946575	intron_variant	MODIFIER	EHD3	ENSG00000013016		-0.123002	0.00895682	42.1897	0.00628405	-0.119519	0.00797903	49.8115	FALSE	FALSE	367	1
PLT-FSC-DW	Platelet	2:31477838_G_A	rs655029	87	2	31477838	G/A	G	0.294365	0.946575	intron_variant	MODIFIER	EHD3	ENSG00000013016		-0.0800657	0.00902445	18.1439	0.00266311	-0.0714836	0.008173	17.6347	FALSE	FALSE	403	5
PLT-SFL	Platelet	2:31477838_G_A	rs655029	87	2	31477838	G/A	G	0.2943	0.946575	intron_variant	MODIFIER	EHD3	ENSG00000013016		-0.0932407	0.00904375	24.197	0.0036112	-0.0962516	0.00794816	32.9491	FALSE	FALSE	58	9
IPF#	Platelet	2:31480967_G_A	rs592039	87	2	31480967	G/A	G	0.293507	0.948046	intron_variant	MODIFIER	EHD3	ENSG00000013016		-0.11694	0.00805453	47.034	0.0056713	-0.122326	0.00706949	66.0864	FALSE	FALSE	886	2
PLT-SSC-DW	Platelet	2:31480967_G_A	rs592039	87	2	31480967	G/A	G	0.294154	0.948046	intron_variant	MODIFIER	EHD3	ENSG00000013016		-0.113848	0.00909243	35.2428	0.00538227	-0.107649	0.00837463	36.9882	FALSE	FALSE	444	6
PLT-SFL	Platelet	2:37068428_C_T	rs711244	88	2	37068428	C/T	T	0.422506	0.993922	missense_variant	MODERATE				-0.0503765	0.00815993	9.17565	0.00123842	-0.0500573	0.00717493	11.5107	FALSE	FALSE	59	29
EO-SFL	Eosinophil	2:43342339_C_A	rs6736867	89	2	43342339	C/A	A	0.265152	0.963655	intergenic_variant	MODIFIER				0.200776	0.00915889	105.79	0.0157089	0.202112	0.00820752	131.871	FALSE	TRUE	558	3
MO-SFL-DW	Monocyte	2:43347932_C_T	rs58700409	89	2	43347932	C/T	T	0.272171	0.970324	intergenic_variant	MODIFIER				0.0542403	0.00806418	10.7587	0.00116559	0.0491574	0.00793017	9.24065	FALSE	FALSE
EO-FSC	Eosinophil	2:43353424_G_C	rs747708	90	2	43353424	G/C	C	0.225109	0.977777	intergenic_variant	MODIFIER				0.10754	0.00982992	27.1299	0.00403463	0.10546	0.00926279	29.2447	TRUE	TRUE	578	7
NE-FSC-DW	Neutrophil	2:43353424_G_C	rs747708	90	2	43353424	G/C	C	0.224636	0.977777	intergenic_variant	MODIFIER				-0.0499513	0.00832448	8.70625	0.000869178	-0.0510452	0.00754651	10.8664	TRUE	TRUE	1368	39
NE-FSC	Neutrophil	2:43355763_G_A	rs17405635	89	2	43355763	G/A	A	0.259387	0.990254	intergenic_variant	MODIFIER				0.19048	0.00807286	122.364	0.0139402	0.183745	0.00727808	138.755	FALSE	TRUE	1287	2
EO-SSC	Eosinophil	2:43358009_A_G	rs62135410	89	2	43358009	A/G	G	0.260997	0.991026	intergenic_variant	MODIFIER				0.0940193	0.00907723	24.4133	0.00340993	0.0877335	0.00763228	29.7914	FALSE	TRUE	520	8
NE-SFL	Neutrophil	2:43358009_A_G	rs62135410	89	2	43358009	A/G	G	0.259919	0.991026	intergenic_variant	MODIFIER				0.191047	0.00799792	125.38	0.014042	0.188254	0.00646672	183.574	FALSE	TRUE	1331	2
NE-SSC	Neutrophil	2:43358009_A_G	rs62135410	89	2	43358009	A/G	G	0.259898	0.991026	intergenic_variant	MODIFIER				0.126859	0.00798511	56.1077	0.00619109	0.11917	0.00651642	73.666	FALSE	TRUE
EO-SSC-DW	Eosinophil	2:43359061_C_A	rs12466022	89	2	43359061	C/A	A	0.269411	0.97239	intergenic_variant	MODIFIER				-0.0772519	0.0094568	15.507	0.00234929	-0.0747633	0.00928701	15.0671	FALSE	TRUE	600	14
NE-SSC-DW	Neutrophil	2:43359765_G_C	rs560877989	90	2	43359765	G/C	C	0.212383	0.962477	intergenic_variant	MODIFIER				-0.0876727	0.0086786	23.2673	0.00257154	-0.0870293	0.00817469	25.705	TRUE	TRUE	1345	6
BASO-SFL-DW	Basophil	2:43524009_CGG_C	rs141151713	91	2	43524009	CGG/C	C	0.129241	0.992785	intron_variant	MODIFIER	THADA	ENSG00000115970		-0.0754876	0.0125005	8.80884	0.00128257	-0.076006	0.0120829	9.49339	TRUE	TRUE	483	125
NE-FSC	Neutrophil	2:43561161_C_A	rs12468394	92	2	43561161	C/A	C	0.496243	0.974064	intron_variant	MODIFIER	THADA	ENSG00000115970		-0.0485254	0.00714495	10.955	0.00117729	-0.0409126	0.00643669	9.67942	TRUE	TRUE
MO-FSC-DW	Monocyte	2:43644556_C_T	rs10186921	93	2	43644556	C/T	C	0.424813	0.989994	intron_variant	MODIFIER	THADA	ENSG00000115970		-0.0424301	0.007157	8.51462	0.000879802	-0.04199	0.00696532	8.77724	TRUE	TRUE	1176	9
MO-SFL	Monocyte	2:43658423_C_A	rs6544659	93	2	43658423	C/A	C	0.427812	0.980772	intron_variant	MODIFIER	THADA	ENSG00000115970		-0.0544268	0.00718802	13.4343	0.00145026	-0.0586421	0.00669277	17.7005	TRUE	TRUE	1229	11
MO-SSC	Monocyte	2:43688496_C_T	rs6544660	93	2	43688496	C/T	C	0.447528	0.988777	intron_variant	MODIFIER	THADA	ENSG00000115970		-0.0697611	0.00694113	23.0386	0.00240651	-0.0717567	0.0066547	26.3445	TRUE	TRUE	1200	7
MO-SFL-DW	Monocyte	2:43764398_A_G	rs11896747	93	2	43764398	A/G	A	0.397376	0.951855	intron_variant	MODIFIER	THADA	ENSG00000115970		-0.0791679	0.00740797	25.9308	0.00300176	-0.0734718	0.00728147	23.1856	TRUE	TRUE	1169	7
PLT-FSC-DW	Platelet	2:55180264_G_A	rs3796008	94	2	55180264	G/A	A	0.430605	0.968509	intron_variant	MODIFIER	EML6	ENSG00000214595		-0.055558	0.00821457	10.8702	0.00151362	-0.053796	0.00743923	12.3101	TRUE	TRUE	404	1
PLT-SFL	Platelet	2:55212337_T_C	rs6545465	95	2	55212337	T/C	T	0.191788	0.993557	intron_variant	MODIFIER	RTN4	ENSG00000115310		0.0649246	0.0101993	9.711	0.00130676	0.0645643	0.00896033	12.2278	FALSE	FALSE	60	44
MicroR	Red Cell	2:60605919_C_T	rs173373	96	2	60605919	C/T	T	0.40492	0.980374	intron_variant	MODIFIER				-0.0536684	0.00714937	13.2174	0.00138807	-0.0516744	0.00675031	13.7043	FALSE	FALSE	1143	40
RBC-He	Red Cell	2:60609189_C_T	rs2540915	96	2	60609189	C/T	T	0.401338	0.99275	intron_variant	MODIFIER				0.0498014	0.00723958	11.22	0.0011918	0.0508578	0.00671255	13.4401	FALSE	FALSE	1479	53
RBC-FSC	Red Cell	2:60609189_C_T	rs2540915	96	2	60609189	C/T	T	0.401238	0.99275	intron_variant	MODIFIER				0.0496011	0.00726304	11.0687	0.00118214	0.0505384	0.00673324	13.2049	FALSE	FALSE	1599	50
RBC-SFL	Red Cell	2:60718043_T_G	rs1427407	97	2	60718043	T/G	T	0.159613	0.996402	intron_variant	MODIFIER	BCL11A	ENSG00000119866	Disruption of the BCL11A Erythroid Enhancer Reactivates Fetal Hemoglobin in Erythroid Cells of Patients with β-Thalassemia Major https://doi.org/10.1016/j.omtm.2018.08.003	-0.0633943	0.0107525	8.42837	0.00107815	-0.0605884	0.0101982	8.54327	FALSE	FALSE	194	5
RET-SFL	Red Cell	2:60719970_C_A	rs766432	97	2	60719970	C/A	C	0.153832	0.998678	intron_variant	MODIFIER	BCL11A	ENSG00000119866		-0.0811704	0.0110623	12.6625	0.00171525	-0.0800773	0.0105741	13.4258	FALSE	FALSE	228	11
LFR	Red Cell	2:60720318_GT_G	rs34211119	98	2	60720318	GT/G	GT	0.311037	0.999349	intron_variant	MODIFIER	BCL11A	ENSG00000119866		0.0445068	0.00754229	8.44204	0.000848967	0.0468091	0.00717734	10.153	TRUE	TRUE	1691	11
MFR	Red Cell	2:61627245_AT_A	rs70963424	99	2	61627245	AT/A	AT	0.470165	0.923443	intron_variant	MODIFIER	USP34	ENSG00000115464		0.044558	0.00730995	8.96227	0.000989173	0.0424803	0.00699424	8.89892	TRUE	TRUE
EO-SFL	Eosinophil	2:61651937_C_A	rs2950269	100	2	61651937	C/A	C	0.488745	0.991491	intron_variant	MODIFIER	USP34	ENSG00000115464		0.0699791	0.00803658	17.508	0.0024473	0.0657068	0.00719946	19.1256	FALSE	TRUE	569	40
EO-SSC	Eosinophil	2:61696488_G_C	rs12616433	100	2	61696488	G/C	C	0.482012	0.993634	intron_variant	MODIFIER	USP34	ENSG00000115464		-0.0702576	0.008018	17.719	0.00246487	-0.0736595	0.00674355	26.9963	FALSE	TRUE	531	53
EO-FSC	Eosinophil	2:61696488_G_C	rs12616433	100	2	61696488	G/C	C	0.482007	0.993634	intron_variant	MODIFIER	USP34	ENSG00000115464		-0.0596497	0.00820437	12.4459	0.00177674	-0.0583936	0.00772823	13.3688	FALSE	TRUE	589	49
NE-SSC	Neutrophil	2:62541752_T_C	rs10194846	101	2	62541752	T/C	T	0.38586	0.988291	intergenic_variant	MODIFIER				-0.0552204	0.00718707	13.8095	0.00144519	-0.0446123	0.00586517	13.5399	TRUE	TRUE
BASO-SFL	Basophil	2:63924279_GTAGT_G	rs72273640	102	2	63924279	GTAGT/G	GTAGT	0.217499	0.985338	intron_variant	MODIFIER	WDPCP	ENSG00000143951		0.058596	0.00990068	8.48795	0.00116871	0.0582027	0.00955676	8.94264	TRUE	TRUE
BASO-FSC	Basophil	2:64265279_C_T	rs329487	103	2	64265279	C/T	T	0.248727	0.968237	intergenic_variant	MODIFIER				-0.0722912	0.00938929	13.864	0.00195309	-0.0713172	0.00929182	13.7696	TRUE	TRUE	467	22
NE-FSC	Neutrophil	2:64862055_A_G	rs2070063	104	2	64862055	A/G	G	0.4073	0.991183	3_prime_UTR_variant	MODIFIER	SERTAD2	ENSG00000179833		0.0457086	0.00718846	9.69124	0.00100873	0.0418086	0.00647348	9.97039	TRUE	TRUE	1288	5
NE-SFL	Neutrophil	2:64862055_A_G	rs2070063	104	2	64862055	A/G	G	0.407368	0.991183	3_prime_UTR_variant	MODIFIER	SERTAD2	ENSG00000179833		0.0430037	0.0071303	8.78827	0.000892922	0.0358778	0.00576141	9.31915	TRUE	TRUE	1332	7
EO-SSC	Eosinophil	2:65084066_T_C	rs7573247	105	2	65084066	T/C	C	0.055667	0.935451	intron_variant	MODIFIER				0.110947	0.0179293	9.21523	0.00129415	0.100966	0.0150585	10.6881	TRUE	TRUE	541	10
EO-SFL	Eosinophil	2:65086910_A_G	rs114483585	105	2	65086910	A/G	G	0.048477	0.98366	intron_variant	MODIFIER				0.224751	0.0187056	32.5291	0.00466003	0.2301	0.0167392	42.1423	TRUE	TRUE	572	6
BASO-SFL	Basophil	2:65088895_G_T	rs57545533	105	2	65088895	G/T	T	0.049476	0.982541	intron_variant	MODIFIER				0.265425	0.0189741	43.7389	0.0066263	0.268582	0.0182931	47.9093	TRUE	TRUE	460	3
MO-SFL	Monocyte	2:70124805_T_C	rs6720498	106	2	70124805	T/C	C	0.441607	0.960781	intron_variant	MODIFIER	SNRNP27	ENSG00000124380		-0.0444597	0.00726815	9.02082	0.000974853	-0.0424614	0.00676784	9.4491	TRUE	TRUE	1231	80
PLT-SSC	Platelet	2:85737304_T_G	rs2166531	107	2	85737304	T/G	G	0.258632	0.947442	intergenic_variant	MODIFIER				0.05788	0.00964142	8.71357	0.0012847	0.0582565	0.00880173	10.4337	TRUE	TRUE	115	46
BASO-SFL-DW	Basophil	2:85780536_C_T	rs699664	108	2	85780536	C/T	T	0.330795	0.994925	missense_variant	MODERATE	GGCX	ENSG00000115486		-0.0621714	0.0088827	11.5892	0.00171131	-0.06598	0.00858406	13.8067	FALSE	TRUE	484	52
BASO-FSC-DW	Basophil	2:85780536_C_T	rs699664	108	2	85780536	C/T	T	0.331312	0.994925	missense_variant	MODERATE	GGCX	ENSG00000115486		-0.0546374	0.00852762	9.82885	0.00132273	-0.0576837	0.00816745	11.7776	FALSE	TRUE	502	45
EO-SSC	Eosinophil	2:98517181_TG_T	rs147238238	109	2	98517181	TG/T	T	0.022009	0.984261	intron_variant	MODIFIER	TMEM131	ENSG00000075568		-0.23505	0.0273467	17.0802	0.0023784	-0.224385	0.0229904	21.7435	TRUE	TRUE	542	78
EO-SFL	Eosinophil	2:98585266_G_A	rs114673995	109	2	98585266	G/A	A	0.02271	0.963719	intron_variant	MODIFIER	TMEM131	ENSG00000075568		-0.216674	0.0272223	14.7624	0.00208394	-0.217167	0.024379	18.2613	TRUE	TRUE	573	81
EO-FSC-DW	Eosinophil	2:102975336_T_G	rs12987977	110	2	102975336	T/G	G	0.396038	0.993253	intron_variant	MODIFIER	IL18R1	ENSG00000115604	Recombinant murine IL‐18 was reported to enhance antigen‐induced eosinophil recruitment into airways when given before antigen challenge https://doi.org/0.1046/j.0954-7894.2002.01346.x	0.0670963	0.00866389	14.0174	0.00215364	0.0675089	0.00857719	14.438	TRUE	TRUE	620	28
EO-SSC-DW	Eosinophil	2:102977511_G_A	rs11123925	111	2	102977511	G/A	A	0.382084	0.992347	intron_variant	MODIFIER	IL18R1	ENSG00000115604	Recombinant murine IL‐18 was reported to enhance antigen‐induced eosinophil recruitment into airways when given before antigen challenge https://doi.org/0.1046/j.0954-7894.2002.01346.x	-0.0527349	0.00858716	9.08653	0.00131315	-0.0528057	0.00842256	9.43519	FALSE	TRUE	608	70
NE-FSC-DW	Neutrophil	2:102991213_A_G	rs6745614	112	2	102991213	A/G	G	0.480474	0.98639	intron_variant	MODIFIER	IL18R1	ENSG00000115604	IL-18 also has the capacity to induce cytokine and chemokine release, upregulate CD11b, and induce granule release from neutrophils in vitro https://doi.org/10.1016/j.cytogfr.2016.07.001	0.0415261	0.00693765	8.6664	0.000860894	0.0427613	0.00627387	11.0219	FALSE	TRUE	1371	76
NE-SFL-DW	Neutrophil	2:102999403_C_A	rs7591246	112	2	102999403	C/A	A	0.484573	0.997564	intron_variant	MODIFIER	IL18R1	ENSG00000115604	IL-18 also has the capacity to induce cytokine and chemokine release, upregulate CD11b, and induce granule release from neutrophils in vitro https://doi.org/10.1016/j.cytogfr.2016.07.001	0.0639639	0.0071101	18.6314	0.00204374	0.060583	0.00677287	18.4111	FALSE	TRUE	1362	67
NE-FSC	Neutrophil	2:103019919_A_G	rs1035127	113	2	103019919	A/G	A	0.223474	0.990669	downstream_gene_variant	MODIFIER	IL18R1	ENSG00000115604	IL-18 also has the capacity to induce cytokine and chemokine release, upregulate CD11b, and induce granule release from neutrophils in vitro https://doi.org/10.1016/j.cytogfr.2016.07.001	-0.0578552	0.00854025	10.9034	0.00116171	-0.0554693	0.00768762	12.2614	FALSE	TRUE	1289	92
RBC-He	Red Cell	2:111648254_T_C	rs1606588	114	2	111648254	T/C	C	0.315351	0.969361	intron_variant	MODIFIER	ACOXL	ENSG00000153093		-0.0484012	0.00768359	9.52433	0.00101159	-0.0414588	0.00714156	8.18867	TRUE	TRUE	1490	7
RBC-FSC	Red Cell	2:111648254_T_C	rs1606588	114	2	111648254	T/C	C	0.315292	0.969361	intron_variant	MODIFIER	ACOXL	ENSG00000153093		-0.0479855	0.00770782	9.31891	0.000994188	-0.0415548	0.00716259	8.17923	TRUE	TRUE	1610	60
LY-SSC	Lymphocyte	2:111927379_A_G	rs6708784	115	2	111927379	A/G	G	0.492572	0.984782	downstream_gene_variant	MODIFIER	BCL2L11	ENSG00000153094		-0.0445247	0.00701567	9.65695	0.000991006	-0.0404058	0.00687756	8.37042	FALSE	TRUE	1013	37
Hyper-He	Red Cell	2:112145487_G_A	rs138039400	116	2	112145487	G/A	A	0.214507	0.715029	intron_variant	MODIFIER	MIR4435-2HG	ENSG00000172965		0.072746	0.010243	11.9103	0.00178333	0.0714965	0.00979069	12.5407	FALSE	FALSE	764	7
IRF-FSC	Red Cell	2:112145487_G_A	rs138039400	116	2	112145487	G/A	A	0.214759	0.715029	intron_variant	MODIFIER	MIR4435-2HG	ENSG00000172965		0.0701268	0.010225	11.1571	0.00165864	0.0669013	0.00982328	11.0057	FALSE	FALSE	968	1
MicroR	Red Cell	2:112145487_G_A	rs138039400	116	2	112145487	G/A	A	0.214627	0.715029	intron_variant	MODIFIER	MIR4435-2HG	ENSG00000172965		-0.0755371	0.0100195	13.3246	0.00192358	-0.0768419	0.00947867	15.272	FALSE	FALSE	1154	6
RBC-He	Red Cell	2:112145487_G_A	rs138039400	116	2	112145487	G/A	A	0.214683	0.715029	intron_variant	MODIFIER	MIR4435-2HG	ENSG00000172965		0.0849575	0.0102	16.0893	0.00243375	0.0847203	0.00947352	18.4024	FALSE	FALSE	1493	1
RET-He	Red Cell	2:112145487_G_A	rs138039400	116	2	112145487	G/A	A	0.214923	0.715029	intron_variant	MODIFIER	MIR4435-2HG	ENSG00000172965		0.0826563	0.0100869	15.5989	0.00230556	0.0786344	0.00946071	16.0116	FALSE	FALSE	1569	1
RBC-FSC	Red Cell	2:112145487_G_A	rs138039400	116	2	112145487	G/A	A	0.214801	0.715029	intron_variant	MODIFIER	MIR4435-2HG	ENSG00000172965		0.083964	0.0102226	15.6681	0.00237811	0.0838768	0.009493	17.9843	FALSE	FALSE	1613	4
RBC-SSC	Red Cell	2:112145487_G_A	rs138039400	116	2	112145487	G/A	A	0.214564	0.715029	intron_variant	MODIFIER	MIR4435-2HG	ENSG00000172965		0.0668348	0.0111124	8.74348	0.00150558	0.068515	0.0107066	9.80051	FALSE	FALSE	241	12
RET-FSC	Red Cell	2:112145487_G_A	rs138039400	116	2	112145487	G/A	A	0.214856	0.715029	intron_variant	MODIFIER	MIR4435-2HG	ENSG00000172965		0.0835551	0.0101961	15.6003	0.00235544	0.0793213	0.00955899	15.9617	FALSE	FALSE	1640	1
LY-SSC	Lymphocyte	2:112446831_C_A	rs12999970	117	2	112446831	C/A	A	0.431711	0.992101	intergenic_variant	MODIFIER				0.045576	0.00704668	10.0022	0.00101921	0.042522	0.00691947	9.09371	TRUE	TRUE	1018	27
PLT-SFL	Platelet	2:113496453_G_A	rs76036957	118	2	113496453	G/A	A	0.009724	0.935135	missense_variant	MODERATE	CKAP2L	ENSG00000169607		-0.260166	0.0422076	9.14906	0.00130356	-0.240483	0.0371046	10.0342	FALSE	FALSE	1	1
PLT-FSC-DW	Platelet	2:121018537_A_G	rs11893187	119	2	121018537	A/G	A	0.424983	0.958716	intron_variant	MODIFIER	RALB	ENSG00000144118		-0.0513064	0.00827602	9.24659	0.00128655	-0.0456115	0.00748518	8.95165	TRUE	TRUE	405	90
PLT-SFL	Platelet	2:121034929_G_GTA	rs5833826	120	2	121034929	G/GTA	G	0.418392	0.992694	intron_variant	MODIFIER	RALB	ENSG00000144118		0.0491871	0.00814964	8.80003	0.00117746	0.05333	0.007147	13.0573	TRUE	TRUE
PLT-FSC	Platelet	2:121034929_G_GTA	rs5833826	120	2	121034929	G/GTA	G	0.41848	0.992694	intron_variant	MODIFIER	RALB	ENSG00000144118		0.0568558	0.00812827	11.5758	0.00157333	0.0601561	0.00730594	15.7244	TRUE	TRUE
PLT-SSC	Platelet	2:121034929_G_GTA	rs5833826	120	2	121034929	G/GTA	G	0.418366	0.992694	intron_variant	MODIFIER	RALB	ENSG00000144118		0.0598291	0.00838946	12.003	0.00174205	0.0596316	0.00764088	14.209	TRUE	TRUE
NE-SFL	Neutrophil	2:128283351_A_G	rs1864553	121	2	128283351	A/G	A	0.348765	0.992457	intron_variant	MODIFIER	IWS1	ENSG00000163166		0.0476002	0.00737219	9.97064	0.00102924	0.037311	0.00595856	9.41486	TRUE	TRUE	1333	14
BASO-SFL-DW	Basophil	2:145329388_T_G	rs10196335	122	2	145329388	T/G	T	0.469997	0.913097	intron_variant	MODIFIER				-0.0567368	0.00869162	10.1755	0.00160374	-0.0605369	0.00840155	12.2274	TRUE	TRUE	485	1
BASO-FSC-DW	Basophil	2:145329388_T_G	rs10196335	122	2	145329388	T/G	T	0.468809	0.913097	intron_variant	MODIFIER				-0.0678856	0.00834812	15.3739	0.00229526	-0.0735774	0.00799739	19.4209	TRUE	TRUE	503	1
RE-LYMP(L)%	Lymphocyte	2:161296249_A_G	rs10185744	123	2	161296249	A/G	G	0.222667	0.985701	intron_variant	MODIFIER	RBMS1	ENSG00000153250		0.0607596	0.00993129	9.02338	0.00127798	0.0608868	0.00979264	9.29124	FALSE	FALSE	307	37
H-IPF	Platelet	2:171855833_G_A	rs16859087	124	2	171855833	G/A	A	0.07849	0.982861	intron_variant	MODIFIER	TLK1	ENSG00000198586		-0.0831289	0.0133936	9.26649	0.000999651	-0.0832477	0.011528	12.2801	FALSE	FALSE	646	81
IPF#	Platelet	2:171956263_G_A	rs2356600	124	2	171956263	G/A	A	0.077592	0.997866	intron_variant	MODIFIER	TLK1	ENSG00000198586		-0.0938678	0.0134172	11.5797	0.00126126	-0.0916722	0.0117823	14.13	FALSE	FALSE	887	74
IG#	Neutrophil	2:182308352_A_G	rs6740847	125	2	182308352	A/G	A	0.435911	0.986233	intergenic_variant	MODIFIER				0.0528981	0.00731455	12.3221	0.00137612	0.0537262	0.00722977	12.9592	FALSE	FALSE	783	11
IG%	Neutrophil	2:182323766_G_A	rs1375493	125	2	182323766	G/A	G	0.442247	0.980735	non_coding_transcript_exon_variant	MODIFIER	ITGA4	ENSG00000115232		0.0442535	0.00737121	8.71436	0.000966122	0.0447426	0.00729903	9.0517	FALSE	FALSE	796	11
MO-SFL-DW	Monocyte	2:182328214_G_A	rs2124440	125	2	182328214	G/A	G	0.447442	0.977553	intron_variant	MODIFIER	ITGA4	ENSG00000115232	Important molecules involved in monocyte trafficking across the vessel wall https://doi.org/10.1093/cvr/cvv147	0.047724	0.0071991	10.4716	0.00112621	0.0501719	0.007062	11.9108	FALSE	FALSE	1170	10
HFR	Red Cell	2:182376063_T_G	rs1964512	126	2	182376063	T/G	G	0.323086	0.958081	intron_variant	MODIFIER	ITGA4	ENSG00000115232		0.0515864	0.00786387	10.2689	0.001164	0.0501106	0.00764799	10.2407	FALSE	FALSE	750	47
LFR	Red Cell	2:182419149_T_C	rs11680383	126	2	182419149	T/C	C	0.326223	0.979612	intron_variant	MODIFIER	CERKL	ENSG00000188452		-0.0553323	0.00754373	12.6538	0.00134592	-0.0551951	0.00718456	13.7968	FALSE	FALSE	1692	48
MFR	Red Cell	2:182419149_T_C	rs11680383	126	2	182419149	T/C	C	0.326227	0.979612	intron_variant	MODIFIER	CERKL	ENSG00000188452		0.0518057	0.00754851	11.1713	0.00117983	0.0512973	0.00722014	11.9116	FALSE	FALSE	1081	51
H-IPF	Platelet	2:192696255_A_G	rs7585866	127	2	192696255	A/G	G	0.352244	0.96047	downstream_gene_variant	MODIFIER	SDPR	ENSG00000168497		-0.0470279	0.00763427	9.13848	0.00100924	-0.04692	0.00656611	12.0402	FALSE	FALSE	647	1
IPF%	Platelet	2:192696255_A_G	rs7585866	127	2	192696255	A/G	G	0.352294	0.96047	downstream_gene_variant	MODIFIER	SDPR	ENSG00000168497		-0.0501227	0.00763334	10.2875	0.00114652	-0.0484769	0.00656964	12.7879	FALSE	FALSE	806	1
IPF#	Platelet	2:192696255_A_G	rs7585866	127	2	192696255	A/G	G	0.352332	0.96047	downstream_gene_variant	MODIFIER	SDPR	ENSG00000168497		-0.0460947	0.00766214	8.74743	0.000969698	-0.0427006	0.00672324	9.66523	FALSE	FALSE	888	1
P-LCR	Platelet	2:192696255_A_G	rs7585866	127	2	192696255	A/G	G	0.352719	0.96047	downstream_gene_variant	MODIFIER	SDPR	ENSG00000168497		-0.0552289	0.00752529	12.6675	0.00139279	-0.0574671	0.00656121	17.6868	FALSE	FALSE	1381	1
PLT-SFL	Platelet	2:192696255_A_G	rs7585866	127	2	192696255	A/G	G	0.35224	0.96047	downstream_gene_variant	MODIFIER	SDPR	ENSG00000168497		-0.0554058	0.0085714	9.99161	0.00140086	-0.0588209	0.00753423	14.2188	FALSE	FALSE	3	1
MO-SSC-DW	Monocyte	2:203484624_C_G	rs1971739	128	2	203484624	C/G	G	0.29956	0.998325	upstream_gene_variant	MODIFIER				0.105938	0.00771117	42.2225	0.00470965	0.104332	0.0076369	41.6673	FALSE	TRUE	1161	13
MO-SFL	Monocyte	2:203485086_G_T	rs72926952	128	2	203485086	G/T	T	0.299612	0.99884	upstream_gene_variant	MODIFIER				0.174895	0.00769286	113.692	0.0128376	0.172427	0.00716182	126.432	FALSE	TRUE	1232	11
MO-SSC	Monocyte	2:203490441_T_G	rs10208580	128	2	203490441	T/G	G	0.299753	0.994592	intergenic_variant	MODIFIER				0.227824	0.00751027	201.402	0.0217893	0.228437	0.00720142	217.362	FALSE	TRUE	1201	9
EO-FSC-DW	Eosinophil	2:213830831_C_T	rs55816694	129	2	213830831	C/T	T	0.262718	0.972493	intron_variant	MODIFIER				-0.0585772	0.00971888	8.77762	0.00132926	-0.0590117	0.0096236	9.05596	FALSE	FALSE	624	10
LFR	Red Cell	2:218673893_GGGAT_G	rs66678720	130	2	218673893	GGGAT/G	GGGAT	0.397204	0.996889	intron_variant	MODIFIER	TNS1	ENSG00000079308		-0.0579519	0.00715052	15.2763	0.00160823	-0.0551426	0.00680813	15.246	FALSE	FALSE	1693	10
MFR	Red Cell	2:218673893_GGGAT_G	rs66678720	130	2	218673893	GGGAT/G	GGGAT	0.397188	0.996889	intron_variant	MODIFIER	TNS1	ENSG00000079308		0.0533662	0.00715614	13.0543	0.00136377	0.0506166	0.00684278	12.8478	FALSE	FALSE	1082	10
HFR	Red Cell	2:218683154_A_G	rs2571445	130	2	218683154	A/G	A	0.390804	0.979526	missense_variant	MODERATE	TNS1	ENSG00000079308		0.0545928	0.00745311	12.6213	0.00141911	0.0521556	0.0072465	12.2039	FALSE	FALSE	751	11
H-IPF	Platelet	2:219075843_A_G	rs62182760	131	2	219075843	A/G	G	0.035948	0.970852	intergenic_variant	MODIFIER				0.122581	0.0193468	9.6274	0.00104148	0.123842	0.01667	12.9517	FALSE	FALSE
H-IPF	Platelet	2:219090287_G_A	rs114225066	132	2	219090287	G/A	A	0.072251	0.969681	intron_variant	MODIFIER	ARPC2	ENSG00000163466		0.0872229	0.0139611	9.37997	0.00101992	0.0897262	0.0120336	13.0412	FALSE	FALSE
IPF%	Platelet	2:219090287_G_A	rs114225066	132	2	219090287	G/A	A	0.072344	0.969681	intron_variant	MODIFIER	ARPC2	ENSG00000163466		0.093663	0.0139571	10.7131	0.00117749	0.0869591	0.0120187	12.3247	FALSE	FALSE	807	7
IPF#	Platelet	2:219090287_G_A	rs114225066	132	2	219090287	G/A	A	0.072298	0.969681	intron_variant	MODIFIER	ARPC2	ENSG00000163466		0.0989849	0.0140128	11.7907	0.00131432	0.092451	0.0123001	13.2393	FALSE	FALSE	889	2
PLT-SSC	Platelet	2:219090287_G_A	rs114225066	132	2	219090287	G/A	A	0.071028	0.969681	intron_variant	MODIFIER	ARPC2	ENSG00000163466		0.0988224	0.0163202	8.85317	0.00128876	0.0948778	0.0148928	9.71918	FALSE	FALSE	117	2
PLT-SFL-DW	Platelet	2:219093934_G_A	rs17572109	133	2	219093934	G/A	A	0.22688	0.943264	non_coding_transcript_exon_variant	MODIFIER	ARPC2	ENSG00000163466		-0.05754	0.00979512	8.37213	0.00116148	-0.0593714	0.00873345	10.9667	FALSE	FALSE	368	6
NE-SSC	Neutrophil	2:219150211_A_G	rs7559416	134	2	219150211	A/G	G	0.401712	0.997025	intron_variant	MODIFIER	PNKD,TMBIM1	ENSG00000135926,ENSG00000127838		-0.0455025	0.00711572	9.79339	0.000995235	-0.041589	0.00580366	12.1045	FALSE	FALSE
RPI	Red Cell	2:219519506_TA_T	rs35995886	135	2	219519506	TA/T	TA	0.412751	0.972936	intron_variant	MODIFIER	ZNF142	ENSG00000115568		0.0428429	0.00715697	8.66791	0.000889812	0.0406343	0.00687265	8.46882	FALSE	FALSE	1686	369
PLT-FSC-DW	Platelet	2:220096122_C_A	rs79013471	136	2	220096122	C/A	A	0.096292	0.978287	non_coding_transcript_exon_variant	MODIFIER	ANKZF1	ENSG00000163516		0.0891431	0.0136783	10.1447	0.00138301	0.0852138	0.0123816	11.2213	FALSE	FALSE	406	20
PLT-SFL-DW	Platelet	2:220099331_C_T	rs7574937	136	2	220099331	C/T	T	0.098979	0.990542	non_coding_transcript_exon_variant	MODIFIER	ANKZF1	ENSG00000163516		0.132823	0.0133246	22.678	0.00314669	0.133803	0.0118715	28.6785	FALSE	FALSE	323	16
PLT-SSC-DW	Platelet	2:220105335_G_A	rs10208108	136	2	220105335	G/A	G	0.100825	0.988822	intron_variant	MODIFIER	GLB1L	ENSG00000163521		-0.0908187	0.0134513	10.8352	0.00149552	-0.0910112	0.0123815	12.6938	FALSE	FALSE	445	25
PLT-FSC-DW	Platelet	2:224874874_G_A	rs13412535	137	2	224874874	G/A	A	0.241734	0.841967	intron_variant	MODIFIER	SERPINE2	ENSG00000135919		-0.0756725	0.0101954	12.9386	0.00209926	-0.0696712	0.00924056	13.3147	FALSE	FALSE	370	2
PLT-SSC-DW	Platelet	2:224874874_G_A	rs13412535	137	2	224874874	G/A	A	0.241799	0.841967	intron_variant	MODIFIER	SERPINE2	ENSG00000135919		-0.0631861	0.0102657	9.12468	0.0014639	-0.0586007	0.00945985	9.22789	FALSE	FALSE	446	2
PLT-SSC	Platelet	2:224874874_G_A	rs13412535	137	2	224874874	G/A	A	0.241734	0.841967	intron_variant	MODIFIER	SERPINE2	ENSG00000135919		0.0654597	0.0105158	9.31705	0.00157086	0.0584679	0.00959846	8.9457	FALSE	FALSE	118	2
H-IPF	Platelet	2:225742080_G_A	rs60696641	138	2	225742080	G/A	A	0.079459	0.974251	intron_variant	MODIFIER	DOCK10	ENSG00000135905		0.115416	0.0134296	17.0763	0.00194871	0.11999	0.0115572	24.4902	FALSE	FALSE	649	39
IPF%	Platelet	2:225742080_G_A	rs60696641	138	2	225742080	G/A	A	0.079422	0.974251	intron_variant	MODIFIER	DOCK10	ENSG00000135905		0.0973802	0.0134306	12.3821	0.00138667	0.103375	0.011567	18.3787	FALSE	FALSE	808	43
IPF#	Platelet	2:225754752_A_G	rs10174943	138	2	225754752	A/G	G	0.081226	0.962601	intron_variant	MODIFIER	DOCK10	ENSG00000135905		0.0948681	0.0134193	11.8084	0.0013433	0.098193	0.0117788	16.1011	FALSE	FALSE	890	44
PLT-SFL-DW	Platelet	2:225754752_A_G	rs10174943	138	2	225754752	A/G	G	0.081027	0.962601	intron_variant	MODIFIER	DOCK10	ENSG00000135905		0.178132	0.014874	32.3239	0.00472549	0.169606	0.0132592	36.639	FALSE	FALSE	324	34
PLT-SSC-DW	Platelet	2:225754752_A_G	rs10174943	138	2	225754752	A/G	G	0.081106	0.962601	intron_variant	MODIFIER	DOCK10	ENSG00000135905		0.15289	0.0150886	23.4033	0.00348423	0.146605	0.0139107	25.1975	FALSE	FALSE	408	36
PLT-FSC-DW	Platelet	2:225761259_C_T	rs7604674	138	2	225761259	C/T	T	0.081869	0.964216	intron_variant	MODIFIER	DOCK10	ENSG00000135905		0.124685	0.0148875	16.2584	0.00233713	0.121658	0.0134941	18.6837	FALSE	FALSE	371	42
LY-SSC	Lymphocyte	2:231030554_T_C	rs3731723	139	2	231030554	T/C	T	0.401421	0.973498	intron_variant	MODIFIER				0.0426849	0.00718056	8.55707	0.000875589	0.0444045	0.00705189	9.51285	TRUE	TRUE	1019	16
H-IPF	Platelet	2:241510903_G_A	rs78909033	140	2	241510903	G/A	A	0.134072	0.977122	intron_variant	MODIFIER	RNPEPL1	ENSG00000142327		-0.12233	0.0106468	29.8286	0.00347469	-0.118629	0.00914946	37.6337	FALSE	FALSE	650	1
IPF%	Platelet	2:241510903_G_A	rs78909033	140	2	241510903	G/A	A	0.134047	0.977122	intron_variant	MODIFIER	RNPEPL1	ENSG00000142327		-0.147188	0.0106473	42.7383	0.00502952	-0.1431	0.00915745	54.141	FALSE	FALSE	809	1
IPF#	Platelet	2:241510903_G_A	rs78909033	140	2	241510903	G/A	A	0.134106	0.977122	intron_variant	MODIFIER	RNPEPL1	ENSG00000142327		-0.129342	0.0106845	33.0058	0.00388528	-0.129282	0.00936565	42.5083	FALSE	FALSE	891	1
PLT-SSC-DW	Platelet	2:241510903_G_A	rs78909033	140	2	241510903	G/A	A	0.134537	0.977122	intron_variant	MODIFIER	RNPEPL1	ENSG00000142327		-0.110577	0.0120289	19.4163	0.00284741	-0.109634	0.0110698	22.3614	FALSE	FALSE	409	1
P-LCR	Platelet	2:241510903_G_A	rs78909033	140	2	241510903	G/A	A	0.134165	0.977122	intron_variant	MODIFIER	RNPEPL1	ENSG00000142327		-0.205409	0.0104967	84.5456	0.00980265	-0.196167	0.00914384	100.767	FALSE	FALSE	1382	1
PLT-SFL	Platelet	2:241510903_G_A	rs78909033	140	2	241510903	G/A	A	0.134482	0.977122	intron_variant	MODIFIER	RNPEPL1	ENSG00000142327		-0.161403	0.0119701	40.7107	0.00606448	-0.15428	0.0105104	47.8843	FALSE	FALSE	4	1
PLT-FSC	Platelet	2:241510903_G_A	rs78909033	140	2	241510903	G/A	A	0.134535	0.977122	intron_variant	MODIFIER	RNPEPL1	ENSG00000142327		-0.0987548	0.0119386	15.8799	0.00227107	-0.094399	0.0107438	17.7889	FALSE	FALSE	113	1
PLT-SSC	Platelet	2:241510903_G_A	rs78909033	140	2	241510903	G/A	A	0.134513	0.977122	intron_variant	MODIFIER	RNPEPL1	ENSG00000142327		-0.0990177	0.012321	15.0341	0.00228287	-0.0947999	0.0112323	16.4792	FALSE	FALSE	119	1
MO-FSC-DW	Monocyte	2:241526167_G_A	rs56244291	141	2	241526167	G/A	A	0.168299	0.997391	5_prime_UTR_variant	MODIFIER	CAPN10	ENSG00000142330		0.0558526	0.0094308	8.49846	0.000873304	0.0541854	0.00917443	8.45214	TRUE	TRUE	1177	26
MO-FSC	Monocyte	2:241577986_GA_G	rs35638765	142	2	241577986	GA/G	G	0.324215	0.970974	intergenic_variant	MODIFIER				-0.0680085	0.00755791	18.6398	0.00202674	-0.0685092	0.00745123	19.4033	TRUE	TRUE	1237	1
BASO-SFL-DW	Basophil	3:3118005_TTG_T	rs3217673	143	3	3118005	TTG/T	TTG	0.497681	0.938298	intron_variant	MODIFIER	IL5RA	ENSG00000091181	Retinoic acid modulates IL-5 receptor expression and selectively inhibits eosinophil-basophil differentiation of hemopoietic progenitor cells. https://doi.org/10.1067/mai.2002.121527	-0.065898	0.00862285	13.6707	0.00217123	-0.0664924	0.00833746	14.8024	FALSE	FALSE
BASO-FSC-DW	Basophil	3:3118005_TTG_T	rs3217673	143	3	3118005	TTG/T	TTG	0.497249	0.938298	intron_variant	MODIFIER	IL5RA	ENSG00000091181	Retinoic acid modulates IL-5 receptor expression and selectively inhibits eosinophil-basophil differentiation of hemopoietic progenitor cells. https://doi.org/10.1067/mai.2002.121527	-0.0662976	0.00828625	14.9083	0.00219762	-0.0647085	0.00794515	15.4028	FALSE	FALSE
BASO-FSC-DW	Basophil	3:3148458_T_C	rs334782	144	3	3148458	T/C	C	0.411126	0.874899	intron_variant	MODIFIER	IL5RA	ENSG00000091181	Retinoic acid modulates IL-5 receptor expression and selectively inhibits eosinophil-basophil differentiation of hemopoietic progenitor cells. https://doi.org/10.1067/mai.2002.121527	0.0623959	0.00878361	11.9155	0.00188512	0.0613148	0.00842048	12.4714	TRUE	TRUE
BASO-SFL-DW	Basophil	3:3198380_G_T	rs1669340	145	3	3198380	G/T	G	0.158895	0.990127	non_coding_transcript_exon_variant	MODIFIER	CRBN	ENSG00000113851		-0.107977	0.0114657	20.335	0.0031164	-0.107287	0.0110945	21.3617	FALSE	FALSE
BASO-FSC-DW	Basophil	3:3198380_G_T	rs1669340	145	3	3198380	G/T	G	0.158413	0.990127	non_coding_transcript_exon_variant	MODIFIER	CRBN	ENSG00000113851		-0.0943544	0.0110274	16.9337	0.0023738	-0.0869222	0.0105872	15.639	FALSE	FALSE
LY-FSC	Lymphocyte	3:13353186_G_A	rs11128640	146	3	13353186	G/A	A	0.491695	0.981358	downstream_gene_variant	MODIFIER	NUP210	ENSG00000132182		-0.0434458	0.00712199	8.97505	0.000943508	-0.0448395	0.00705955	9.66669	TRUE	TRUE	1053	17
H-IPF	Platelet	3:18250509_C_A	rs7618405	147	3	18250509	C/A	A	0.224153	0.965628	intron_variant	MODIFIER	TBC1D5	ENSG00000131374		0.0611255	0.00871409	11.637	0.00129956	0.0545716	0.00747352	12.5387	FALSE	FALSE	651	4
IPF%	Platelet	3:18250509_C_A	rs7618405	147	3	18250509	C/A	A	0.224124	0.965628	intron_variant	MODIFIER	TBC1D5	ENSG00000131374		0.0592941	0.00872214	10.9747	0.00122274	0.0534842	0.00748286	12.0458	FALSE	FALSE	810	4
LY-SSC	Lymphocyte	3:18760449_T_A	rs11708105	148	3	18760449	T/A	A	0.174046	0.987003	intron_variant	MODIFIER				0.0551214	0.00924118	8.61084	0.000873555	0.0555816	0.00907437	9.03872	FALSE	FALSE	1020	72
RBC-FSC	Red Cell	3:24334511_T_TTTTG	rs113700287	149	3	24334511	T/TTTTG	T	0.327833	0.960329	intron_variant	MODIFIER	THRB	ENSG00000151090	TRβ, stimulates erythroid differentiation and alleviates anemic symptoms in a chronic anemia mouse model, indicating potential clinical applications. Further, we show that TRβ functions together with NCOA4 to regulate red cell formation. https://doi.org/10.1073/pnas.1711058114	0.0655028	0.00767413	16.8554	0.00189095	0.0616965	0.00712096	17.3252	FALSE	FALSE	1614	7
IRF-FSC	Red Cell	3:24334511_T_TTTTG	rs113700287	149	3	24334511	T/TTTTG	T	0.328112	0.960329	intron_variant	MODIFIER	THRB	ENSG00000151090		0.0490927	0.00766304	9.8269	0.00106263	0.0471859	0.00736415	9.82502	FALSE	FALSE	972	8
MicroR	Red Cell	3:24334511_T_TTTTG	rs113700287	149	3	24334511	T/TTTTG	T	0.327717	0.960329	intron_variant	MODIFIER	THRB	ENSG00000151090		-0.06153	0.00751229	15.5851	0.00166823	-0.0564314	0.00710478	14.6925	FALSE	FALSE	1155	5
RBC-He	Red Cell	3:24334511_T_TTTTG	rs113700287	149	3	24334511	T/TTTTG	T	0.32798	0.960329	intron_variant	MODIFIER	THRB	ENSG00000151090		0.0655638	0.00764975	16.9878	0.00189491	0.0628091	0.00709944	18.0286	FALSE	FALSE	1494	7
RET-SFL	Red Cell	3:24334511_T_TTTTG	rs113700287	149	3	24334511	T/TTTTG	T	0.328556	0.960329	intron_variant	MODIFIER	THRB	ENSG00000151090		0.0551875	0.00862429	9.80599	0.00134379	0.0496798	0.00825671	8.74517	FALSE	FALSE	229	7
RET-FSC	Red Cell	3:24334511_T_TTTTG	rs113700287	149	3	24334511	T/TTTTG	T	0.328066	0.960329	intron_variant	MODIFIER	THRB	ENSG00000151090		0.0602435	0.00765104	14.4637	0.00160007	0.0567558	0.00717046	14.5961	FALSE	FALSE	1651	7
RET-He	Red Cell	3:24341264_A_T	rs2361017	149	3	24341264	A/T	A	0.326838	0.928731	intron_variant	MODIFIER	THRB	ENSG00000151090		0.0600231	0.00769083	14.2238	0.00158533	0.0565159	0.00721189	14.3233	FALSE	FALSE	1572	6
Hyper-He	Red Cell	3:24343330_T_C	rs1505307	149	3	24343330	T/C	T	0.349518	0.996512	intron_variant	MODIFIER	THRB	ENSG00000151090		0.0442623	0.00742305	8.60568	0.000890846	0.0427435	0.00709354	8.76979	FALSE	FALSE	775	9
LY-SFL-DW	Lymphocyte	3:39296881_G_T	rs11706384	150	3	39296881	G/T	T	0.23772	0.987233	intergenic_variant	MODIFIER				0.0635829	0.00838379	13.475	0.00146518	0.063193	0.0082949	13.5804	TRUE	TRUE	979	8
LY-FSC	Lymphocyte	3:39307162_G_A	rs3732378	151	3	39307162	G/A	A	0.173302	0.993066	missense_variant	MODERATE	CX3CR1	ENSG00000168329	Fractalkine/CX3C ligand 1 and its receptor CX3CR1 are known to mediate both cell adhesion and cell migration. Here we show that CX3CR1 defines peripheral blood cytotoxic effector lymphocytes. https://doi.org/10.4049/jimmunol.168.12.6173	-0.0572044	0.009296	9.12081	0.000937647	-0.0557347	0.00921049	8.83842	FALSE	FALSE	1057	1
LY-SSC-DW	Lymphocyte	3:46336185_T_C	rs4267678	152	3	46336185	T/C	T	0.468929	0.989083	intergenic_variant	MODIFIER				0.0430298	0.0070657	8.94714	0.000922207	0.0442903	0.00699815	9.60275	TRUE	TRUE	1736	13
NE-SSC-DW	Neutrophil	3:46491985_C_T	rs61740470	153	3	46491985	C/T	T	0.010789	0.973074	splice_region_variant	LOW	LTF	ENSG00000012223	Major cytokines and neutrophil activation markers [myeloperoxidase (MPO) and lactoferrin (LTF). https://doi.org/10.1249/01.MSS.0000048861.57899.04 However, PMNs also release a subset of molecules that might benefit the ICH-compromised brain, including iron-sequestering lactoferrin (LTF). https://doi.org/10.1038/s41467-017-00770-7	-0.287386	0.0340623	16.4876	0.00176291	-0.291715	0.0320971	18.9791	TRUE	TRUE	1346	1
PLT-SSC-DW	Platelet	3:47029426_G_A	rs1108301	154	3	47029426	G/A	A	0.41863	0.988166	intron_variant	MODIFIER	NBEAL2	ENSG00000160796		-0.0569633	0.00821596	11.3859	0.00157944	-0.0552684	0.00756159	12.5595	FALSE	FALSE	410	145
IPF#	Platelet	3:47198437_C_G	rs9821119	154	3	47198437	C/G	C	0.401472	0.997904	intron_variant	MODIFIER	SETD2	ENSG00000181555		0.045799	0.00731605	9.41477	0.00100805	0.0450597	0.00640474	11.6942	FALSE	FALSE	892	90
RPI	Red Cell	3:49627277_G_GT	rs36106925	155	3	49627277	G/GT	GT	0.314092	0.97865	intron_variant	MODIFIER	BSN	ENSG00000164061		-0.0621376	0.00756892	15.6537	0.00166365	-0.0473365	0.00738996	9.81949	FALSE	FALSE	1687	72
LFR	Red Cell	3:50272649_C_CT	rs35761026	156	3	50272649	C/CT	CT	0.312186	0.981051	non_coding_transcript_exon_variant	MODIFIER	GNAI2	ENSG00000114353		-0.0694423	0.00760322	19.1775	0.00207092	-0.0691611	0.00723473	20.9039	FALSE	FALSE	1694	2
MFR	Red Cell	3:50272649_C_CT	rs35761026	156	3	50272649	C/CT	CT	0.31218	0.981051	non_coding_transcript_exon_variant	MODIFIER	GNAI2	ENSG00000114353		0.0719054	0.0076077	20.4769	0.00222041	0.0713994	0.00727099	22.0075	FALSE	FALSE	1083	2
RET-SFL	Red Cell	3:50272649_C_CT	rs35761026	156	3	50272649	C/CT	CT	0.312076	0.981051	non_coding_transcript_exon_variant	MODIFIER	GNAI2	ENSG00000114353		0.0671625	0.00863849	14.1217	0.0019368	0.0696979	0.00826935	16.4372	FALSE	FALSE	198	3
RPI	Red Cell	3:50329826_A_G	rs1076872	156	3	50329826	A/G	A	0.312234	0.989291	synonymous_variant	LOW	IFRD2	ENSG00000214706		-0.0874999	0.00753478	30.45	0.00328826	-0.0785008	0.00736198	25.7832	FALSE	FALSE	1688	1
EO-SSC	Eosinophil	3:50332501_C_T	rs139756596	157	3	50332501	C/T	T	0.002663	0.982163	missense_variant	MODERATE	HYAL3	ENSG00000186792	Correlation of hyaluronan deposition with infiltration of eosinophils and lymphocytes in a cockroach-induced murine model of asthma. https://doi.org/10.1093/glycob/cws122	-0.527043	0.0770265	11.1085	0.00147549	-0.684709	0.0649665	25.2003	TRUE	TRUE	543	1
NE-SSC	Neutrophil	3:50332501_C_T	rs139756596	157	3	50332501	C/T	T	0.002604	0.982163	missense_variant	MODERATE	HYAL3	ENSG00000186792	Hyaluronan and hyaluronan-binding proteins regulate inflammation, tissue injury, and repair through regulating inflammatory cell recruitment, release of inflammatory cytokines, and cell migration. This review focuses on the role of hyaluronan as an immune regulator in human diseases. https://doi.org/10.1152/physrev.00052.2009	0.56262	0.068289	15.7596	0.00164425	0.665916	0.0562307	31.5722	TRUE	TRUE
EO-SFL-DW	Eosinophil	3:50332697_G_A	rs13100173	158	3	50332697	G/A	A	0.481087	0.99899	missense_variant	MODERATE	HYAL3	ENSG00000186792	Correlation of hyaluronan deposition with infiltration of eosinophils and lymphocytes in a cockroach-induced murine model of asthma. https://doi.org/10.1093/glycob/cws122	0.050588	0.0080477	9.48717	0.00127774	0.0489592	0.00797202	9.08183	FALSE	TRUE	616	3
EO-SSC	Eosinophil	3:50332697_G_A	rs13100173	158	3	50332697	G/A	A	0.481049	0.99899	missense_variant	MODERATE	HYAL3	ENSG00000186792	Correlation of hyaluronan deposition with infiltration of eosinophils and lymphocytes in a cockroach-induced murine model of asthma. https://doi.org/10.1093/glycob/cws122	-0.316805	0.00787107	353.483	0.0501106	-0.321144	0.00665786	488.518	FALSE	TRUE
EO-SFL	Eosinophil	3:50332697_G_A	rs13100173	158	3	50332697	G/A	A	0.480995	0.99899	missense_variant	MODERATE	HYAL3	ENSG00000186792	Correlation of hyaluronan deposition with infiltration of eosinophils and lymphocytes in a cockroach-induced murine model of asthma. https://doi.org/10.1093/glycob/cws122	0.101526	0.0079331	36.7728	0.00514632	0.102071	0.00708963	46.115	FALSE	TRUE	574	2
NE-FSC	Neutrophil	3:50332697_G_A	rs13100173	158	3	50332697	G/A	A	0.481033	0.99899	missense_variant	MODERATE	HYAL3	ENSG00000186792	Hyaluronan and hyaluronan-binding proteins regulate inflammation, tissue injury, and repair through regulating inflammatory cell recruitment, release of inflammatory cytokines, and cell migration. This review focuses on the role of hyaluronan as an immune regulator in human diseases. https://doi.org/10.1152/physrev.00052.2009	-0.0965681	0.00705552	41.915	0.00465599	-0.0970599	0.00634598	51.9244	FALSE	TRUE	1290	2
NE-SFL	Neutrophil	3:50332697_G_A	rs13100173	158	3	50332697	G/A	A	0.481211	0.99899	missense_variant	MODERATE	HYAL3	ENSG00000186792	Hyaluronan and hyaluronan-binding proteins regulate inflammation, tissue injury, and repair through regulating inflammatory cell recruitment, release of inflammatory cytokines, and cell migration. This review focuses on the role of hyaluronan as an immune regulator in human diseases. https://doi.org/10.1152/physrev.00052.2009	-0.359512	0.0069284	586.489	0.0645332	-0.365003	0.00564985	862.084	FALSE	TRUE	1334	1
NE-SSC	Neutrophil	3:50332697_G_A	rs13100173	158	3	50332697	G/A	A	0.481239	0.99899	missense_variant	MODERATE	HYAL3	ENSG00000186792	Hyaluronan and hyaluronan-binding proteins regulate inflammation, tissue injury, and repair through regulating inflammatory cell recruitment, release of inflammatory cytokines, and cell migration. This review focuses on the role of hyaluronan as an immune regulator in human diseases. https://doi.org/10.1152/physrev.00052.2009	0.370306	0.00690546	626.267	0.0684667	0.378751	0.00569535	910.676	FALSE	TRUE
NE-SSC-DW	Neutrophil	3:50332697_G_A	rs13100173	158	3	50332697	G/A	A	0.481329	0.99899	missense_variant	MODERATE	HYAL3	ENSG00000186792	Hyaluronan and hyaluronan-binding proteins regulate inflammation, tissue injury, and repair through regulating inflammatory cell recruitment, release of inflammatory cytokines, and cell migration. This review focuses on the role of hyaluronan as an immune regulator in human diseases. https://doi.org/10.1152/physrev.00052.2009	0.0877775	0.00695043	35.8357	0.00384707	0.0891491	0.00653988	41.4899	FALSE	TRUE	1347	2
EO-FSC	Eosinophil	3:50371432_C_A	rs2236947	158	3	50371432	C/A	A	0.480649	0.991567	intron_variant	MODIFIER	RASSF1	ENSG00000068028		-0.0620002	0.00811545	13.6623	0.00191913	-0.0628287	0.00763264	15.7165	FALSE	TRUE	593	2
NE-SFL-DW	Neutrophil	3:50371432_C_A	rs2236947	158	3	50371432	C/A	A	0.481287	0.991567	intron_variant	MODIFIER	RASSF1	ENSG00000068028		-0.103088	0.00707516	47.3632	0.00530613	-0.100421	0.00674075	49.3288	FALSE	TRUE	1363	2
H-IPF	Platelet	3:50811463_A_G	rs575020818	159	3	50811463	A/G	G	0.001721	0.73455	intron_variant	MODIFIER	DOCK3	ENSG00000088538		-0.5843	0.100457	8.22097	0.0011731	-0.508133	0.0863072	8.40287	TRUE	TRUE	652	1
PLT-SFL	Platelet	3:56754380_AT_A	rs35363080	160	3	56754380	AT/A	A	0.308673	0.986251	intergenic_variant	MODIFIER				-0.0640098	0.0087442	12.6064	0.00174866	-0.0488921	0.00767769	9.7117	FALSE	FALSE	5	10
PLT-FSC	Platelet	3:56754380_AT_A	rs35363080	160	3	56754380	AT/A	A	0.308722	0.986251	intergenic_variant	MODIFIER				-0.0811195	0.00870899	19.9116	0.00280867	-0.0619772	0.00785001	14.523	FALSE	FALSE	62	8
PLT-SSC	Platelet	3:56761650_A_G	rs808	161	3	56761650	A/G	G	0.167247	0.954179	3_prime_UTR_variant	MODIFIER	ARHGEF3	ENSG00000163947		-0.067053	0.0112386	8.61497	0.00125239	-0.0603802	0.010257	8.40003	TRUE	TRUE	120	10
P-LCR	Platelet	3:56774215_C_CA	rs11459029	160	3	56774215	C/CA	CA	0.323064	0.985145	intron_variant	MODIFIER	ARHGEF3	ENSG00000163947		-0.0627343	0.00758721	15.8673	0.00172138	-0.0475782	0.00659897	12.2439	FALSE	FALSE	1383	8
H-IPF	Platelet	3:56849749_T_C	rs1354034	162	3	56849749	T/C	T	0.406116	0.988307	intron_variant	MODIFIER	ARHGEF3	ENSG00000163947		-0.139515	0.00735728	79.4611	0.00938909	-0.135367	0.00631991	100.433	FALSE	FALSE	653	1
IPF%	Platelet	3:56849749_T_C	rs1354034	162	3	56849749	T/C	T	0.406204	0.988307	intron_variant	MODIFIER	ARHGEF3	ENSG00000163947		-0.146427	0.00735834	87.3858	0.0103432	-0.142629	0.00632283	111.183	FALSE	FALSE	811	1
IPF#	Platelet	3:56849749_T_C	rs1354034	162	3	56849749	T/C	T	0.406198	0.988307	intron_variant	MODIFIER	ARHGEF3	ENSG00000163947		-0.0953351	0.0073882	37.3675	0.00438445	-0.0931426	0.00646815	46.1587	FALSE	FALSE	893	1
PLT-FSC-DW	Platelet	3:56849749_T_C	rs1354034	162	3	56849749	T/C	T	0.405483	0.988307	intron_variant	MODIFIER	ARHGEF3	ENSG00000163947		0.154882	0.00820848	78.6841	0.0115656	0.151051	0.00744092	90.2705	FALSE	FALSE	372	1
P-LCR	Platelet	3:56849749_T_C	rs1354034	162	3	56849749	T/C	T	0.405965	0.988307	intron_variant	MODIFIER	ARHGEF3	ENSG00000163947		-0.250211	0.00724697	260.49	0.0301956	-0.245437	0.00631804	323.009	FALSE	FALSE
PLT-SFL	Platelet	3:56849749_T_C	rs1354034	162	3	56849749	T/C	T	0.405572	0.988307	intron_variant	MODIFIER	ARHGEF3	ENSG00000163947		-0.179804	0.00824156	104.793	0.0155882	-0.169727	0.00724771	119.46	FALSE	FALSE
PLT-FSC	Platelet	3:56849749_T_C	rs1354034	162	3	56849749	T/C	T	0.405474	0.988307	intron_variant	MODIFIER	ARHGEF3	ENSG00000163947		-0.232451	0.00820881	175.674	0.0260511	-0.222421	0.00741249	194.169	FALSE	FALSE
PLT-SSC	Platelet	3:56849749_T_C	rs1354034	162	3	56849749	T/C	T	0.405496	0.988307	intron_variant	MODIFIER	ARHGEF3	ENSG00000163947		-0.180729	0.00848221	100.008	0.0157481	-0.178961	0.00774147	116.469	FALSE	FALSE
MO-SFL	Monocyte	3:71771215_T_TG	rs34778241	163	3	71771215	T/TG	T	0.38742	0.782985	intron_variant	MODIFIER	EIF4E3	ENSG00000163412		-0.0683074	0.00818498	16.1491	0.00221468	-0.064433	0.0076176	16.5527	FALSE	FALSE	1233	1
PLT-FSC	Platelet	3:122833003_C_T	rs3804749	164	3	122833003	C/T	C	0.4105	0.94249	intron_variant	MODIFIER	PDIA5	ENSG00000065485		0.0505931	0.00836385	8.83645	0.00123882	0.0565404	0.00754112	13.1752	FALSE	FALSE	63	14
H-IPF	Platelet	3:122842611_G_A	rs9823527	164	3	122842611	G/A	G	0.407394	0.981502	intron_variant	MODIFIER	PDIA5	ENSG00000065485		0.0602983	0.00732748	15.7243	0.00175558	0.0619345	0.00629532	22.0848	FALSE	FALSE	654	14
P-LCR	Platelet	3:122842611_G_A	rs9823527	164	3	122842611	G/A	G	0.40767	0.981502	intron_variant	MODIFIER	PDIA5	ENSG00000065485		0.0524856	0.00721636	12.4544	0.0013304	0.0553915	0.00629258	17.8566	FALSE	FALSE	1384	15
PLT-SFL	Platelet	3:122842611_G_A	rs9823527	164	3	122842611	G/A	G	0.408376	0.981502	intron_variant	MODIFIER	PDIA5	ENSG00000065485		0.0554613	0.00822711	10.8041	0.00148633	0.0602908	0.00723053	16.1049	FALSE	FALSE	6	14
IPF%	Platelet	3:122845077_G_A	rs3792378	164	3	122845077	G/A	G	0.406296	0.982557	intron_variant	MODIFIER	PDIA5	ENSG00000065485		0.0622074	0.00733135	16.6666	0.00186692	0.0650886	0.00629995	24.2605	FALSE	FALSE	812	14
IPF#	Platelet	3:122845077_G_A	rs3792378	164	3	122845077	G/A	G	0.406344	0.982557	intron_variant	MODIFIER	PDIA5	ENSG00000065485		0.0484435	0.0073616	10.3291	0.00113222	0.0518213	0.00644643	15.0294	FALSE	FALSE	894	15
PLT-SSC-DW	Platelet	3:122845077_G_A	rs3792378	164	3	122845077	G/A	G	0.406876	0.982557	intron_variant	MODIFIER	PDIA5	ENSG00000065485		0.0519379	0.00826996	9.47121	0.00130199	0.0473261	0.00761122	9.29203	FALSE	FALSE	411	15
P-LCR	Platelet	3:124303696_C_T	rs56407180	165	3	124303696	C/T	T	0.002083	0.971578	stop_gained	HIGH	KALRN	ENSG00000160145		-0.592151	0.0784028	13.3702	0.00145774	-0.535088	0.0684341	14.2628	FALSE	FALSE	1385	1
H-IPF	Platelet	3:124340093_G_A	rs13067286	166	3	124340093	G/A	A	0.48609	0.997254	intron_variant	MODIFIER	KALRN	ENSG00000160145		0.0528144	0.00715023	12.8214	0.0013936	0.0514181	0.00614707	16.2049	FALSE	FALSE	655	16
IPF%	Platelet	3:124340093_G_A	rs13067286	166	3	124340093	G/A	A	0.486116	0.997254	intron_variant	MODIFIER	KALRN	ENSG00000160145		0.0508894	0.0071548	11.9436	0.00129387	0.0501147	0.00615252	15.409	FALSE	FALSE	813	21
IPF#	Platelet	3:124340093_G_A	rs13067286	166	3	124340093	G/A	A	0.486076	0.997254	intron_variant	MODIFIER	KALRN	ENSG00000160145		0.0505923	0.00718379	11.7241	0.0012788	0.050553	0.00629467	15.0022	FALSE	FALSE	896	19
P-LCR	Platelet	3:124341152_T_G	rs7616881	166	3	124341152	T/G	G	0.488037	0.984645	intron_variant	MODIFIER	KALRN	ENSG00000160145		0.0665128	0.00708882	20.1921	0.00221071	0.0716802	0.00623757	29.7872	FALSE	FALSE
PLT-SFL	Platelet	3:124341152_T_G	rs7616881	166	3	124341152	T/G	G	0.485877	0.984645	intron_variant	MODIFIER	KALRN	ENSG00000160145		0.048938	0.00810479	8.8072	0.00119651	0.0412335	0.00712694	8.13675	FALSE	FALSE	7	7
P-LCR	Platelet	3:124362830_C_G	rs73193734	167	3	124362830	C/G	G	0.015706	0.985303	intron_variant	MODIFIER	KALRN	ENSG00000160145		-0.224999	0.0285863	14.4532	0.00156524	-0.290305	0.0251161	30.123	FALSE	FALSE
PLT-SSC-DW	Platelet	3:124396338_T_G	rs333349	168	3	124396338	T/G	T	0.465525	0.99097	5_prime_UTR_variant	MODIFIER	KALRN	ENSG00000160145		0.0534048	0.00811766	10.3241	0.00141926	0.053455	0.00747463	12.0565	TRUE	TRUE	412	22
PLT-FSC-DW	Platelet	3:124467247_C_A	rs689449	169	3	124467247	C/A	A	0.300139	0.984153	upstream_gene_variant	MODIFIER				0.0621363	0.0088172	11.7385	0.00162202	0.066892	0.00797515	16.2856	FALSE	FALSE	373	25
PLT-SFL	Platelet	3:124467247_C_A	rs689449	169	3	124467247	C/A	A	0.300022	0.984153	upstream_gene_variant	MODIFIER				-0.0572566	0.00885333	10.0008	0.00137695	-0.0601845	0.00776129	14.0383	FALSE	FALSE
PLT-SFL-DW	Platelet	3:124472060_A_G	rs113636208	169	3	124472060	A/G	G	0.279822	0.985533	downstream_gene_variant	MODIFIER				0.0555608	0.00894663	9.27654	0.0012442	0.0560503	0.00795551	11.7238	FALSE	FALSE	325	30
NE-SFL	Neutrophil	3:128296506_C_T	rs3829729	170	3	128296506	C/T	C	0.43381	0.958157	upstream_gene_variant	MODIFIER	LINC01565	ENSG00000198685		0.0483359	0.007111	10.9724	0.00114771	0.0480526	0.00580416	15.8921	FALSE	TRUE	1335	23
BASO-SFL-DW	Basophil	3:128306757_G_A	rs13089722	171	3	128306757	G/A	A	0.109853	0.981025	intergenic_variant	MODIFIER				-0.204944	0.0134804	51.4721	0.00821437	-0.205327	0.013031	54.9842	FALSE	FALSE	487	4
BASO-SFL	Basophil	3:128306757_G_A	rs13089722	171	3	128306757	G/A	A	0.110566	0.981025	intergenic_variant	MODIFIER				-0.0847607	0.0130818	10.0355	0.00141304	-0.0798346	0.0126165	9.59833	FALSE	FALSE	461	7
BASO-FSC	Basophil	3:128315725_G_C	rs2335235	171	3	128315725	G/C	C	0.10991	0.999482	intergenic_variant	MODIFIER				-0.10226	0.0127926	14.8828	0.00204603	-0.0998688	0.0126477	14.5271	FALSE	FALSE	468	6
EO-FSC-DW	Eosinophil	3:128316435_A_G	rs4328821	171	3	128316435	A/G	G	0.10905	0.999017	intergenic_variant	MODIFIER				-0.111418	0.01353	15.7454	0.00241224	-0.109574	0.0133843	15.5542	FALSE	FALSE	625	5
EO-SSC-DW	Eosinophil	3:128317997_G_A	rs6782812	171	3	128317997	G/A	G	0.109782	0.98672	intergenic_variant	MODIFIER				0.0919748	0.0133282	11.2863	0.00165347	0.0903304	0.0130785	11.2959	FALSE	FALSE	609	10
BASO-FSC-DW	Basophil	3:128317997_G_A	rs6782812	171	3	128317997	G/A	G	0.110227	0.98672	intergenic_variant	MODIFIER				0.211899	0.0128804	60.0855	0.00880755	0.205911	0.0123397	61.5115	FALSE	FALSE	505	4
LY-SFL	Lymphocyte	3:136528099_G_A	rs62410361	172	3	136528099	G/A	A	0.017016	0.917229	intron_variant	MODIFIER				-0.189588	0.0282864	10.6883	0.00120242	-0.193541	0.0276591	11.5769	FALSE	TRUE	1035	1
NE-SFL	Neutrophil	3:141106954_A_T	rs13077048	173	3	141106954	A/T	T	0.419836	0.963041	non_coding_transcript_exon_variant	MODIFIER	ZBTB38	ENSG00000177311		-0.056005	0.00717246	14.237	0.00152797	-0.0446641	0.00585195	13.6274	FALSE	TRUE	1292	22
RET-FSC	Red Cell	3:141190538_G_A	rs1863870	174	3	141190538	G/A	A	0.320421	0.980574	non_coding_transcript_exon_variant	MODIFIER	KRT18P35	ENSG00000215606		-0.0478898	0.00765183	9.41069	0.000998796	-0.0464492	0.00717179	10.0227	FALSE	FALSE	1653	63
RBC-SFL	Red Cell	3:142299926_A_G	rs9820353	175	3	142299926	A/G	A	0.415043	0.996625	intron_variant	MODIFIER	RPL6P9	ENSG00000242390		-0.0508587	0.00800304	9.68083	0.00125597	-0.0527154	0.00760301	11.378	FALSE	FALSE	195	78
RBC-He	Red Cell	3:142307799_A_C	rs9879995	175	3	142307799	A/C	A	0.41651	0.997381	downstream_gene_variant	MODIFIER	RNA5SP143	ENSG00000252745		-0.04876	0.00716753	10.9891	0.00115562	-0.0461759	0.00665398	11.3985	FALSE	FALSE	1495	70
RET-He	Red Cell	3:142307799_A_C	rs9879995	175	3	142307799	A/C	A	0.416324	0.997381	downstream_gene_variant	MODIFIER	RNA5SP143	ENSG00000252745		-0.05606	0.00709233	14.5696	0.00152735	-0.0561681	0.00665102	16.5027	FALSE	FALSE	1573	63
RBC-FSC	Red Cell	3:142307799_A_C	rs9879995	175	3	142307799	A/C	A	0.416608	0.997381	downstream_gene_variant	MODIFIER	RNA5SP143	ENSG00000252745		-0.0477559	0.00719031	10.5085	0.00110859	-0.0455218	0.00667373	11.0375	FALSE	FALSE	1615	67
RET-FSC	Red Cell	3:142307799_A_C	rs9879995	175	3	142307799	A/C	A	0.416376	0.997381	downstream_gene_variant	MODIFIER	RNA5SP143	ENSG00000252745		-0.057225	0.0071693	14.8415	0.00159155	-0.0559132	0.00672028	16.042	FALSE	FALSE	1654	63
IRF-FSC	Red Cell	3:142313515_C_T	rs6440091	175	3	142313515	C/T	C	0.415452	0.997473	upstream_gene_variant	MODIFIER	PLS1,RNA5SP143	ENSG00000120756,ENSG00000252745		-0.0479665	0.00718095	10.6208	0.0011175	-0.0464085	0.0069012	10.7486	FALSE	FALSE	973	101
MicroR	Red Cell	3:142347207_C_T	rs6804298	176	3	142347207	C/T	C	0.475758	0.947024	intron_variant	MODIFIER	PLS1	ENSG00000120756		0.043246	0.0071105	8.92555	0.00093291	0.0457885	0.00672562	10.9985	TRUE	TRUE	1156	84
NE-SSC	Neutrophil	3:146238176_T_C	rs71302408	177	3	146238176	T/C	C	0.08312	0.98026	intron_variant	MODIFIER	PLSCR1	ENSG00000188313	Additionally subcellular fractionation demonstrated that PLSCR1 was also located in secretory vesicles and tertiary and secondary granules. https://doi.org/10.1074/jbc.M313414200	-0.0819005	0.0126299	10.0509	0.0010224	-0.0883884	0.0104168	16.6516	TRUE	TRUE
BASO-FSC	Basophil	3:148604444_G_T	rs6772093	178	3	148604444	G/T	G	0.0486248	0.967778	intron_variant	MODIFIER	CPA3	ENSG00000240521,ENSG00000163751	Lilla et al. 19 crossed mice carrying the Cpa3‐Cre transgene with mice in which the first exon of myeloid cell leukemia sequence 1 (Mcl‐1) is flanked by LoxP sites and generated constitutive mast cell deficiency. These mice exhibit reductions in mast cell number in all tissues but also marked reduction in basophils. https://doi.org/10.1111/all.12526	-0.110668	0.018933	8.296	0.00113314	-0.110738	0.0187311	8.46654	FALSE	TRUE	469	7
BASO-SFL	Basophil	3:148609704_T_C	rs1516527	178	3	148609704	T/C	T	0.0487098	0.967775	intron_variant	MODIFIER	CPA3	ENSG00000240521,ENSG00000163751	Lilla et al. 19 crossed mice carrying the Cpa3‐Cre transgene with mice in which the first exon of myeloid cell leukemia sequence 1 (Mcl‐1) is flanked by LoxP sites and generated constitutive mast cell deficiency. These mice exhibit reductions in mast cell number in all tissues but also marked reduction in basophils. https://doi.org/10.1111/all.12526	-0.176556	0.0191757	19.4756	0.00288885	-0.177112	0.0185013	20.9528	FALSE	TRUE	462	6
PLT-FSC-DW	Platelet	3:151054836_A_G	rs6803224	179	3	151054836	A/G	A	0.237345	0.981789	3_prime_UTR_variant	MODIFIER	MED12L	ENSG00000144893		-0.058165	0.009536	8.9731	0.00122479	-0.0508889	0.00864508	8.39924	FALSE	TRUE	374	36
PLT-SSC-DW	Platelet	3:151054836_A_G	rs6803224	179	3	151054836	A/G	A	0.237209	0.981789	3_prime_UTR_variant	MODIFIER	MED12L	ENSG00000144893		-0.067016	0.00962144	11.4844	0.00162526	-0.0607935	0.00885299	11.1749	FALSE	TRUE	413	21
NE-SSC	Neutrophil	3:158344981_A_G	rs148819155	180	3	158344981	A/G	G	0.003812	0.884773	upstream_gene_variant	MODIFIER				-0.375107	0.0595838	9.51356	0.00106865	-0.396354	0.0491679	15.1096	TRUE	TRUE
EO-SSC	Eosinophil	3:158389957_G_A	rs184291369	180	3	158389957	G/A	A	0.003306	0.947448	intron_variant	MODIFIER	GFM1,LXN	ENSG00000079257,ENSG00000168827		-0.448137	0.070695	9.63595	0.00132348	-0.464133	0.0598425	14.0435	TRUE	TRUE	544	4
MicroR	Red Cell	3:171338569_T_A	rs360408	181	3	171338569	T/A	T	0.443711	0.928854	intron_variant	MODIFIER	PLD1	ENSG00000075651		-0.0438803	0.00723344	8.88312	0.000950539	-0.0418907	0.00683802	9.04148	FALSE	FALSE	1157	44
RDW-SD	Red Cell	3:171338569_T_A	rs360408	181	3	171338569	T/A	T	0.44371	0.928854	intron_variant	MODIFIER	PLD1	ENSG00000075651		-0.0545384	0.00721983	13.3745	0.00146837	-0.0532497	0.00694631	13.7407	FALSE	FALSE	1535	1
H-IPF	Platelet	3:178758534_A_G	rs6443617	182	3	178758534	A/G	A	0.249049	0.985505	intron_variant	MODIFIER	ZMAT3	ENSG00000172667		0.0486904	0.00828755	8.37415	0.000886774	0.0460125	0.00712183	9.97688	FALSE	FALSE	657	43
NE-FSC	Neutrophil	3:187460099_G_A	rs3774298	183	3	187460099	G/A	G	0.304991	0.840034	intron_variant	MODIFIER	BCL6	ENSG00000113916		0.0619706	0.00833885	12.9693	0.00162809	0.0629993	0.00750661	16.3079	FALSE	TRUE	1245	12
NE-SSC	Neutrophil	3:187460099_G_A	rs3774298	183	3	187460099	G/A	G	0.304856	0.840034	intron_variant	MODIFIER	BCL6	ENSG00000113916		0.124943	0.00816309	52.1556	0.00661642	0.114816	0.00673698	64.162	FALSE	TRUE
NE-SSC	Neutrophil	3:188142092_A_G	rs113535261	184	3	188142092	A/G	A	0.321112	0.943584	intron_variant	MODIFIER	LPP	ENSG00000145012		0.0626756	0.00761031	15.748	0.0017127	0.0632966	0.00627839	23.1467	TRUE	TRUE
RBC-FSC	Red Cell	3:195783062_A_AG	rs41297531	185	3	195783062	A/AG	AG	0.314536	0.998503	intron_variant	MODIFIER	TFRC	ENSG00000072274	Transferrin receptor is necessary for development of erythrocytes and the nervous system. https://doi.org/10.1038/7727	-0.089157	0.00764109	30.7316	0.00342765	-0.0769302	0.00727301	25.385	FALSE	FALSE	1616	14
Hyper-He	Red Cell	3:195783062_A_AG	rs41297531	185	3	195783062	A/AG	AG	0.314667	0.998503	intron_variant	MODIFIER	TFRC	ENSG00000072274		-0.0658746	0.00764619	17.1566	0.00187162	-0.0658747	0.00731104	18.6682	FALSE	FALSE	777	15
IRF-FSC	Red Cell	3:195783062_A_AG	rs41297531	185	3	195783062	A/AG	AG	0.31435	0.998503	intron_variant	MODIFIER	TFRC	ENSG00000072274		-0.0600326	0.00763567	14.4229	0.00155353	-0.0603179	0.00733995	15.6701	FALSE	FALSE	974	13
MicroR	Red Cell	3:195783062_A_AG	rs41297531	185	3	195783062	A/AG	AG	0.314249	0.998503	intron_variant	MODIFIER	TFRC	ENSG00000072274		0.0804371	0.00748676	26.1986	0.00278858	0.0783108	0.00708382	27.6407	FALSE	FALSE	1158	14
RBC-He	Red Cell	3:195783062_A_AG	rs41297531	185	3	195783062	A/AG	AG	0.314371	0.998503	intron_variant	MODIFIER	TFRC	ENSG00000072274		-0.0870203	0.00761877	29.4877	0.0032644	-0.0756258	0.00725337	24.6915	FALSE	FALSE	1496	14
RET-He	Red Cell	3:195783062_A_AG	rs41297531	185	3	195783062	A/AG	AG	0.314117	0.998503	intron_variant	MODIFIER	TFRC	ENSG00000072274		-0.0782636	0.00754172	24.5029	0.00263931	-0.0678828	0.00725219	20.0779	FALSE	FALSE	1574	13
RET-FSC	Red Cell	3:195783062_A_AG	rs41297531	185	3	195783062	A/AG	AG	0.314403	0.998503	intron_variant	MODIFIER	TFRC	ENSG00000072274		-0.0786076	0.00762098	24.2182	0.00266388	-0.0662164	0.00732502	18.7846	FALSE	FALSE	1655	13
RBC-FSC-DW	Red Cell	3:195830276_G_A	rs73210009	186	3	195830276	G/A	A	0.45785	0.972819	intergenic_variant	MODIFIER				-0.0481402	0.00749359	9.87753	0.0011505	-0.0470794	0.00734825	9.82191	FALSE	FALSE	265	31
RBC-SSC	Red Cell	3:195834303_T_C	rs9816784	187	3	195834303	T/C	T	0.476979	0.973204	intergenic_variant	MODIFIER				0.0610558	0.00779105	14.3347	0.00185995	0.0552567	0.00752904	12.6569	TRUE	TRUE	246	34
RBC-SFL	Red Cell	3:195834357_G_C	rs11717368	187	3	195834357	G/C	G	0.476812	0.973072	intergenic_variant	MODIFIER				0.0575849	0.00798509	12.2571	0.00165444	0.0547191	0.00758193	12.2647	TRUE	TRUE	196	41
RBC-He	Red Cell	3:195854982_G_C	rs7617390	188	3	195854982	G/C	C	0.175279	0.886774	intergenic_variant	MODIFIER				0.0821017	0.00980363	16.2565	0.00194882	0.0613082	0.00937572	10.2028	TRUE	TRUE
RET-He	Red Cell	3:195854982_G_C	rs7617390	188	3	195854982	G/C	C	0.174882	0.886774	intergenic_variant	MODIFIER				0.0767466	0.00971636	14.55	0.00169985	0.057492	0.00938559	9.03988	TRUE	TRUE
RBC-FSC	Red Cell	3:195854982_G_C	rs7617390	188	3	195854982	G/C	C	0.175204	0.886774	intergenic_variant	MODIFIER				0.0820414	0.00983561	16.1337	0.0019453	0.061389	0.00940362	10.1714	TRUE	TRUE
RET-FSC	Red Cell	3:195854982_G_C	rs7617390	188	3	195854982	G/C	C	0.174919	0.886774	intergenic_variant	MODIFIER				0.0803027	0.00981833	15.5428	0.00186133	0.0607391	0.00947938	9.82492	TRUE	TRUE
IRF-FSC	Red Cell	3:195907402_C_T	rs7374788	189	3	195907402	C/T	T	0.123877	0.958903	intergenic_variant	MODIFIER				-0.0720948	0.0110106	10.2335	0.00112822	-0.0732819	0.0105899	11.3384	FALSE	FALSE
Hyper-He	Red Cell	3:195908711_T_C	rs62410535	189	3	195908711	T/C	C	0.138222	0.971974	intergenic_variant	MODIFIER				-0.0771359	0.0104772	12.7428	0.00141748	-0.0799269	0.0100268	14.7925	FALSE	FALSE
MicroR	Red Cell	3:195908711_T_C	rs62410535	189	3	195908711	T/C	C	0.138014	0.971974	intergenic_variant	MODIFIER				0.0744341	0.0102681	12.3771	0.00131825	0.0784338	0.00972263	15.1308	FALSE	FALSE
RBC-He	Red Cell	3:195908711_T_C	rs62410535	189	3	195908711	T/C	C	0.138237	0.971974	intergenic_variant	MODIFIER				-0.0922955	0.01044	18.0212	0.00202957	-0.105296	0.00974207	26.4632	FALSE	FALSE
RET-He	Red Cell	3:195908711_T_C	rs62410535	189	3	195908711	T/C	C	0.137922	0.971974	intergenic_variant	MODIFIER				-0.0821785	0.0103377	14.7272	0.00160593	-0.0916846	0.00974312	20.283	FALSE	FALSE
RBC-FSC	Red Cell	3:195908711_T_C	rs62410535	189	3	195908711	T/C	C	0.138051	0.971974	intergenic_variant	MODIFIER				-0.0899842	0.010477	17.0559	0.00192701	-0.101873	0.00977361	24.6777	FALSE	FALSE
RET-FSC	Red Cell	3:195908711_T_C	rs62410535	189	3	195908711	T/C	C	0.13792	0.971974	intergenic_variant	MODIFIER				-0.0824057	0.0104446	14.519	0.0016148	-0.0943724	0.00984035	21.0321	FALSE	FALSE
RBC-SSC	Red Cell	3:195911575_A_AT	rs11428167	189	3	195911575	A/AT	AT	0.135132	0.972848	intergenic_variant	MODIFIER				-0.0754364	0.0114393	10.3699	0.00133015	-0.0695721	0.0110566	9.49907	FALSE	FALSE
P-LCR	Platelet	4:6891455_T_G	rs11731274	190	4	6891455	T/G	G	0.174302	0.985988	intergenic_variant	MODIFIER				-0.094608	0.00936596	23.2633	0.00257638	-0.0919568	0.00814307	28.7984	FALSE	FALSE	1386	4
IPF#	Platelet	4:6891519_G_C	rs11734132	190	4	6891519	G/C	C	0.175252	0.991817	intergenic_variant	MODIFIER				-0.0945166	0.00948962	22.6419	0.00258244	-0.0932485	0.00829539	28.5429	FALSE	FALSE	897	4
PLT-SFL-DW	Platelet	4:6891519_G_C	rs11734132	190	4	6891519	G/C	C	0.174775	0.991817	intergenic_variant	MODIFIER				-0.0657262	0.0105247	9.37269	0.00124612	-0.0575932	0.00936942	9.09685	FALSE	FALSE	326	4
PLT-SSC-DW	Platelet	4:6891519_G_C	rs11734132	190	4	6891519	G/C	C	0.174822	0.991817	intergenic_variant	MODIFIER				-0.0794993	0.0106816	13.0057	0.00182348	-0.0788537	0.00982939	14.968	FALSE	FALSE	414	3
PLT-SFL	Platelet	4:6891519_G_C	rs11734132	190	4	6891519	G/C	C	0.174772	0.991817	intergenic_variant	MODIFIER				-0.0987647	0.0106452	19.7622	0.00281371	-0.0992198	0.00933523	25.611	FALSE	FALSE	8	4
PLT-FSC	Platelet	4:6891519_G_C	rs11734132	190	4	6891519	G/C	C	0.174818	0.991817	intergenic_variant	MODIFIER				-0.0746735	0.0106152	11.6993	0.00160879	-0.0710612	0.00954558	12.9999	FALSE	FALSE	64	4
H-IPF	Platelet	4:6893181_C_T	rs12640189	190	4	6893181	C/T	T	0.179703	0.96354	intergenic_variant	MODIFIER				-0.0917525	0.00949633	21.3588	0.00248195	-0.0897691	0.00814173	27.4979	FALSE	FALSE	658	4
IPF%	Platelet	4:6893181_C_T	rs12640189	190	4	6893181	C/T	T	0.179585	0.96354	intergenic_variant	MODIFIER				-0.106694	0.00950647	28.504	0.00335439	-0.100322	0.00815074	34.0192	FALSE	FALSE	815	4
LY-SSC	Lymphocyte	4:38366090_T_C	rs13133642	191	4	38366090	T/C	T	0.321021	0.988982	upstream_gene_variant	MODIFIER				-0.0456414	0.00750917	8.91498	0.000908108	-0.0449216	0.00736959	8.95831	FALSE	FALSE	1021	29
NE-SSC	Neutrophil	4:47413522_G_A	rs13106855	192	4	47413522	G/A	A	0.374002	0.986768	intron_variant	MODIFIER	GABRB1	ENSG00000163288		-0.0495303	0.00723661	11.1147	0.00114873	-0.0413397	0.00589486	11.6245	TRUE	TRUE
RDW-SD	Red Cell	4:55398408_G_A	rs218250	193	4	55398408	G/A	A	0.127167	0.991535	intergenic_variant	MODIFIER				0.0715412	0.0103726	11.2752	0.00113618	0.0646319	0.00999016	10.0024	FALSE	FALSE	1499	15
IRF-FSC	Red Cell	4:55400544_G_A	rs218254	193	4	55400544	G/A	A	0.127778	0.992455	intergenic_variant	MODIFIER				0.0900824	0.0105717	16.8012	0.00180881	0.0854633	0.0101595	16.3807	FALSE	FALSE	975	22
RBC-He	Red Cell	4:55402409_C_G	rs218256	194	4	55402409	C/G	G	0.225195	0.985723	intergenic_variant	MODIFIER				0.118389	0.00848169	43.5521	0.00489107	0.0692004	0.0099229	11.5038	FALSE	FALSE	1497	53
RBC-FSC	Red Cell	4:55402409_C_G	rs218256	194	4	55402409	C/G	G	0.225309	0.985723	intergenic_variant	MODIFIER				0.118235	0.00850388	43.2205	0.0048801	0.0685243	0.00994916	11.2389	FALSE	FALSE	1617	52
MacroR	Red Cell	4:55408104_C_T	rs218263	193	4	55408104	C/T	T	0.12732	0.979638	intergenic_variant	MODIFIER				0.0626277	0.01086	8.0927	0.000871595	0.0631225	0.0107085	8.42156	FALSE	FALSE	1065	17
HFR	Red Cell	4:55408875_A_T	rs218264	194	4	55408875	A/T	T	0.259561	0.955358	intergenic_variant	MODIFIER				0.0650434	0.0083761	14.0893	0.00162617	0.0625516	0.00814565	13.7851	FALSE	FALSE	752	1
LFR	Red Cell	4:55408875_A_T	rs218264	194	4	55408875	A/T	T	0.258197	0.955358	intergenic_variant	MODIFIER				-0.0640934	0.0081528	14.4208	0.00157361	-0.0622555	0.00775997	14.9734	FALSE	FALSE	1695	16
MicroR	Red Cell	4:55408875_A_T	rs218264	194	4	55408875	A/T	T	0.258087	0.955358	intergenic_variant	MODIFIER				-0.102204	0.00809018	35.8579	0.00400023	-0.100354	0.00765401	38.4645	FALSE	FALSE	1159	5
RET-He	Red Cell	4:55408875_A_T	rs218264	194	4	55408875	A/T	T	0.258472	0.955358	intergenic_variant	MODIFIER				0.105294	0.00813907	37.5547	0.0042499	0.103275	0.00763496	40.8687	FALSE	FALSE	1575	11
RBC-FSC-DW	Red Cell	4:55408875_A_T	rs218264	194	4	55408875	A/T	T	0.256427	0.955358	intergenic_variant	MODIFIER				-0.0546399	0.0085684	9.74304	0.00113851	-0.0546978	0.00840258	10.1163	FALSE	FALSE	268	21
RBC-SSC	Red Cell	4:55408875_A_T	rs218264	194	4	55408875	A/T	T	0.256356	0.955358	intergenic_variant	MODIFIER				0.0820888	0.00894634	19.348	0.00256925	0.0808404	0.00861904	20.1495	FALSE	FALSE	247	4
RET-FSC	Red Cell	4:55408875_A_T	rs218264	194	4	55408875	A/T	T	0.258878	0.955358	intergenic_variant	MODIFIER				0.103102	0.00822093	35.3535	0.00407896	0.0995064	0.00770798	37.3208	FALSE	FALSE	1656	10
Hyper-He	Red Cell	4:55408999_T_C	rs218265	195	4	55408999	T/C	C	0.15786	0.949926	intergenic_variant	MODIFIER				0.0961542	0.00992236	21.481	0.00245823	0.0917241	0.00947917	21.3951	FALSE	FALSE	778	14
MFR	Red Cell	4:55408999_T_C	rs218265	195	4	55408999	T/C	C	0.15769	0.949926	intergenic_variant	MODIFIER				0.0701	0.0098061	12.0572	0.0013054	0.0682623	0.00936988	12.4855	FALSE	FALSE	1084	17
RBC-He	Red Cell	4:55408999_T_C	rs218265	195	4	55408999	T/C	C	0.157852	0.949926	intergenic_variant	MODIFIER				0.145477	0.0098827	48.3214	0.00562674	0.0895205	0.0115537	14.0199	FALSE	FALSE
RBC-SFL	Red Cell	4:55408999_T_C	rs218265	195	4	55408999	T/C	C	0.156597	0.949926	intergenic_variant	MODIFIER				0.107097	0.0110185	21.6048	0.00302972	0.101818	0.0104555	21.6513	FALSE	FALSE	164	13
RBC-FSC	Red Cell	4:55408999_T_C	rs218265	195	4	55408999	T/C	C	0.157857	0.949926	intergenic_variant	MODIFIER				0.146233	0.00991489	48.5044	0.00568552	0.0921884	0.0115917	14.728	FALSE	FALSE
RET-SFL	Red Cell	4:55408999_T_C	rs218265	195	4	55408999	T/C	C	0.156659	0.949926	intergenic_variant	MODIFIER				0.0986078	0.0111707	17.9699	0.00256928	0.0961769	0.0106941	18.5968	FALSE	FALSE	199	10
IG#	Neutrophil	4:74956538_G_A	rs882638	196	4	74956538	G/A	G	0.398759	0.984423	upstream_gene_variant	MODIFIER				-0.0524571	0.00742102	11.8058	0.00131946	-0.0514975	0.00733986	11.6347	FALSE	FALSE	788	20
RE-LYMP#	Lymphocyte	4:78059773_G_A	rs28540841	197	4	78059773	G/A	A	0.397747	0.946017	intergenic_variant	MODIFIER				-0.085882	0.00856212	22.9508	0.00353362	-0.0861183	0.00844079	23.6754	TRUE	TRUE	285	9
RE-LYMP%	Lymphocyte	4:78059773_G_A	rs28540841	197	4	78059773	G/A	A	0.397769	0.946017	intergenic_variant	MODIFIER				-0.084436	0.00860284	22.0126	0.0034157	-0.0829032	0.00849618	21.7342	TRUE	TRUE	293	8
LY-SFL-DW	Lymphocyte	4:78063626_A_AG	rs35495922	197	4	78063626	A/AG	AG	0.400826	0.949953	intergenic_variant	MODIFIER				-0.0818545	0.00742618	27.5259	0.00321828	-0.0807041	0.0073409	27.3472	TRUE	TRUE	983	7
RE-LYMP(L)%	Lymphocyte	4:78063626_A_AG	rs35495922	197	4	78063626	A/AG	AG	0.403216	0.949953	intergenic_variant	MODIFIER				-0.0875934	0.00858974	23.6913	0.00369256	-0.0852619	0.00846755	23.0842	TRUE	TRUE	314	11
RE-LYMP#	Lymphocyte	4:80927001_C_T	rs12504282	198	4	80927001	C/T	C	0.475085	0.991218	intron_variant	MODIFIER	ANTXR2	ENSG00000163297		-0.0487462	0.00819774	8.56181	0.00118515	-0.047706	0.0080839	8.43852	FALSE	FALSE	286	22
EO-FSC	Eosinophil	4:84470070_C_G	rs11731336	199	4	84470070	C/G	G	0.133261	0.962695	intron_variant	MODIFIER	LPCAT1,GPAT3	ENSG00000138678		-0.0723699	0.0121582	8.57788	0.00120987	-0.0699499	0.011441	9.00719	TRUE	TRUE	594	20
BASO-FSC-DW	Basophil	4:87985166_C_T	rs3775228	200	4	87985166	C/T	T	0.402372	0.988028	intron_variant	MODIFIER	AFF1	ENSG00000172493		-0.0653872	0.0082249	14.729	0.00205624	-0.0639123	0.00787751	15.2915	TRUE	TRUE	506	5
MO-SSC	Monocyte	4:88018991_A_G	rs2035403	200	4	88018991	A/G	G	0.400104	0.995885	intron_variant	MODIFIER	AFF1	ENSG00000172493	Furthermore, we identified several other transcription factors, including Aff1, Mxd1, Crem, and Stat3, whose expression is defective in the absence of JUNB in macrophages. https://doi.org/10.4049/jimmunol.1401595	0.0411114	0.00703602	8.29012	0.000811341	0.0399954	0.00673317	8.54167	TRUE	TRUE	1202	12
BASO-SFL-DW	Basophil	4:88022709_C_T	rs60695258	200	4	88022709	C/T	T	0.400781	0.995265	intron_variant	MODIFIER	AFF1	ENSG00000172493		-0.0653267	0.00853763	13.7023	0.00204977	-0.0628177	0.00824793	13.5702	TRUE	TRUE	488	25
Hyper-He	Red Cell	4:88042251_C_T	rs3755980	201	4	88042251	C/T	T	0.21586	0.967709	intron_variant	MODIFIER	AFF1	ENSG00000172493		-0.0509586	0.0087441	8.25047	0.000879085	-0.0493846	0.00835519	8.46393	TRUE	TRUE	779	46
PLT-FSC-DW	Platelet	4:102819025_A_G	rs28396651	202	4	102819025	A/G	A	0.400647	0.99739	intron_variant	MODIFIER	BANK1	ENSG00000153064		0.0599006	0.00818749	12.593	0.0017232	0.057476	0.00741013	14.0449	FALSE	FALSE	375	23
LY-SSC	Lymphocyte	4:103400318_C_T	rs4624655	203	4	103400318	C/T	T	0.345901	0.98998	intergenic_variant	MODIFIER				-0.0741074	0.00736965	23.0622	0.00248513	-0.0743125	0.00722456	24.0581	FALSE	TRUE	1022	42
LY-SFL-DW	Lymphocyte	4:103547967_T_C	rs7664171	204	4	103547967	T/C	C	0.327623	0.980882	downstream_gene_variant	MODIFIER	MANBA	ENSG00000109323		-0.0572505	0.00761059	13.2696	0.00144403	-0.0595755	0.00752437	14.6051	FALSE	TRUE	984	40
PLT-SFL-DW	Platelet	4:143319781_ATAAAT_A	rs71885645	205	4	143319781	ATAAAT/A	ATAAAT	0.383055	0.982254	intron_variant	MODIFIER	INPP4B	ENSG00000109452		-0.0522185	0.00826092	9.58565	0.0012888	-0.0496725	0.00735265	10.8394	FALSE	FALSE
RDW-SD	Red Cell	4:144833153_C_G	rs74590858	206	4	144833153	C/G	G	0.314981	0.963751	non_coding_transcript_exon_variant	MODIFIER				-0.0446455	0.00758627	8.40016	0.000860146	-0.0451065	0.00730757	9.1685	FALSE	FALSE	1500	819
RBC-SFL-DW	Red Cell	4:144881584_A_T	rs4835095	206	4	144881584	A/T	A	0.313155	0.993667	intron_variant	MODIFIER				0.119216	0.00859406	43.028	0.00611388	0.121837	0.00838686	46.9294	FALSE	FALSE	262	264
RET-SFL	Red Cell	4:144901168_C_G	rs6827598	206	4	144901168	C/G	C	0.317804	0.98294	intron_variant	MODIFIER				0.0928589	0.00863539	26.2427	0.00373892	0.0919169	0.00826881	27.9247	FALSE	FALSE
RPI	Red Cell	4:144910616_G_A	rs13101482	206	4	144910616	G/A	G	0.314141	0.98004	intron_variant	MODIFIER				0.0483516	0.0075798	9.749	0.00100742	0.047854	0.00727735	10.3097	FALSE	FALSE	1689	465
LFR	Red Cell	4:144911730_T_G	rs13142770	206	4	144911730	T/G	T	0.315574	0.988091	intron_variant	MODIFIER				-0.071167	0.00756848	20.2758	0.00218784	-0.0732124	0.00720082	23.5265	FALSE	FALSE	1696	391
MFR	Red Cell	4:144911730_T_G	rs13142770	206	4	144911730	T/G	T	0.315573	0.988091	intron_variant	MODIFIER				0.0736058	0.00757221	21.6081	0.00234035	0.0752676	0.00723563	24.5836	FALSE	FALSE	1085	393
RBC-SFL	Red Cell	4:145026126_C_T	rs11735662	207	4	145026126	C/T	T	0.034198	0.984696	intron_variant	MODIFIER	GYPB	ENSG00000250361,ENSG00000248828	Confirmed an important role for glycophorin (GYP), the major sialoglycoprotein of the RBC membrane. This relatively abundant molecule is present in several different molecular forms, predominantly GYPA, GYPB and GYPC. https://doi.org/10.1016/j.pt.2003.08.005	0.226254	0.021868	24.3618	0.00338152	0.210566	0.0207479	23.4359	FALSE	FALSE	165	1
NE-FSC	Neutrophil	4:154364672_T_C	rs10010908	208	4	154364672	T/C	C	0.249667	0.972374	intergenic_variant	MODIFIER				0.0836661	0.00828632	23.244	0.00262267	0.0835125	0.0074539	28.3629	TRUE	TRUE	1246	2
NE-SFL	Neutrophil	4:154364672_T_C	rs10010908	208	4	154364672	T/C	C	0.249745	0.972374	intergenic_variant	MODIFIER				0.0727637	0.00822053	18.0636	0.00198411	0.0760224	0.00663325	29.6333	TRUE	TRUE	1293	2
EO-SSC	Eosinophil	4:154441016_A_T	rs17369876	209	4	154441016	A/T	T	0.020328	0.807099	intron_variant	MODIFIER	KIAA0922	ENSG00000121210		-0.256089	0.0312376	15.6122	0.00261208	-0.22506	0.0262484	16.9812	TRUE	TRUE	545	1
EO-SFL	Eosinophil	4:154441016_A_T	rs17369876	209	4	154441016	A/T	T	0.020282	0.807099	intron_variant	MODIFIER	KIAA0922	ENSG00000121210		-0.186937	0.0313338	8.6141	0.00138878	-0.162013	0.0280315	8.12162	TRUE	TRUE	575	1
EO-FSC	Eosinophil	4:154441016_A_T	rs17369876	209	4	154441016	A/T	T	0.020271	0.807099	intron_variant	MODIFIER	KIAA0922	ENSG00000121210		-0.203069	0.0319919	9.65991	0.00163794	-0.193272	0.0301182	9.85102	TRUE	TRUE	595	1
RDW-SD	Red Cell	5:1021699_G_A	rs7380206	210	5	1021699	G/A	G	0.0187444	0.931682	intron_variant	MODIFIER	NKD2	ENSG00000145506		0.206521	0.026497	14.1881	0.00156896	0.22445	0.0256041	17.7164	TRUE	TRUE	1501	12
MicroR	Red Cell	5:1058387_G_A	rs111910553	211	5	1058387	G/A	A	0.012899	0.970982	intron_variant	MODIFIER	SLC12A7	ENSG00000113504		-0.217542	0.0312428	11.4773	0.00120513	-0.222834	0.0295843	13.2927	FALSE	FALSE	1122	38
RDW-SD	Red Cell	5:1100831_G_A	rs60833263	212	5	1100831	G/A	G	0.464785	0.97067	intron_variant	MODIFIER	SLC12A7	ENSG00000113504		-0.0652109	0.0070095	19.8656	0.00211568	-0.068134	0.00676308	23.1155	FALSE	FALSE
H-IPF	Platelet	5:1104938_C_T	rs35188965	212	5	1104938	C/T	C	0.426982	0.981541	intron_variant	MODIFIER	SLC12A7	ENSG00000113504		-0.0435302	0.00726165	8.69022	0.000927234	-0.0418261	0.00622691	10.7254	FALSE	FALSE	659	6
IPF%	Platelet	5:1104938_C_T	rs35188965	212	5	1104938	C/T	C	0.427164	0.981541	intron_variant	MODIFIER	SLC12A7	ENSG00000113504		-0.042665	0.00726401	8.36983	0.000890837	-0.0395724	0.00623022	9.66664	FALSE	FALSE	816	9
MicroR	Red Cell	5:1104938_C_T	rs35188965	212	5	1104938	C/T	C	0.427511	0.981541	intron_variant	MODIFIER	SLC12A7	ENSG00000113504		-0.0705338	0.00703507	22.9313	0.00243522	-0.0691362	0.0066536	24.5309	FALSE	FALSE
P-LCR	Platelet	5:1104938_C_T	rs35188965	212	5	1104938	C/T	C	0.426764	0.981541	intron_variant	MODIFIER	SLC12A7	ENSG00000113504		-0.0467503	0.00716101	10.1775	0.00106935	-0.0415935	0.00622868	10.6091	FALSE	FALSE	1387	8
IPF#	Platelet	5:1284135_C_T	rs4449583	213	5	1284135	C/T	T	0.327499	0.980212	intron_variant	MODIFIER	TERT	ENSG00000164362		0.0506024	0.00770844	10.2824	0.00112791	0.0460808	0.00674457	11.0712	FALSE	FALSE	898	3
LY-SFL	Lymphocyte	5:10680997_G_A	rs5745297	214	5	10680997	G/A	A	0.089782	0.974018	missense_variant	MODERATE	DAP	ENSG00000112977		0.0842996	0.0124396	10.9103	0.00116149	0.0873592	0.012171	12.1417	TRUE	TRUE	1046	1
MO-SSC	Monocyte	5:10680997_G_A	rs5745297	214	5	10680997	G/A	A	0.08969	0.974018	missense_variant	MODERATE	DAP	ENSG00000112977		0.116786	0.0122139	20.9363	0.00222713	0.112052	0.0117016	20.9719	TRUE	TRUE	1203	1
MO-SFL	Monocyte	5:10680997_G_A	rs5745297	214	5	10680997	G/A	A	0.089637	0.974018	missense_variant	MODERATE	DAP	ENSG00000112977		0.0970854	0.0125411	14.0072	0.0015383	0.0990431	0.011665	16.6725	TRUE	TRUE	1234	1
RE-LYMP#	Lymphocyte	5:10680997_G_A	rs5745297	214	5	10680997	G/A	A	0.089224	0.974018	missense_variant	MODERATE	DAP	ENSG00000112977		0.103952	0.0145095	12.1072	0.00175626	0.106729	0.0143184	13.0315	TRUE	TRUE	287	10
RE-LYMP(L)%	Lymphocyte	5:10680997_G_A	rs5745297	214	5	10680997	G/A	A	0.089175	0.974018	missense_variant	MODERATE	DAP	ENSG00000112977		0.100105	0.0146192	11.1241	0.00162787	0.101573	0.0144315	11.7016	TRUE	TRUE	315	15
RE-LYMP%	Lymphocyte	5:10680997_G_A	rs5745297	214	5	10680997	G/A	A	0.089243	0.974018	missense_variant	MODERATE	DAP	ENSG00000112977		0.115824	0.0145768	14.7145	0.00218074	0.117391	0.0144139	15.4024	TRUE	TRUE	299	1
LY-SFL-DW	Lymphocyte	5:35852887_TTTTG_T	rs142376788	215	5	35852887	TTTTG/T	TTTTG	0.465017	0.936931	5_prime_UTR_variant	MODIFIER	IL7R	ENSG00000168685	Expression of a bcl‐2 transgene rescues T lymphocyte production in IL7R–/– mice. https://doi.org/10.1034/j.1600-065X.2003.00036.x	-0.0857847	0.00735161	30.7353	0.0036615	-0.0849564	0.00727281	30.7478	TRUE	TRUE	985	3
LY-SSC	Lymphocyte	5:35857850_A_C	rs10213865	216	5	35857850	A/C	C	0.272671	0.997444	intron_variant	MODIFIER	IL7R	ENSG00000168685	Expression of a bcl‐2 transgene rescues T lymphocyte production in IL7R–/– mice. https://doi.org/10.1034/j.1600-065X.2003.00036.x	-0.103203	0.00782437	38.9989	0.00422459	-0.0686633	0.00929997	12.8025	FALSE	TRUE	1023	11
LY-SSC-DW	Lymphocyte	5:35861152_C_G	rs11567705	216	5	35861152	C/G	G	0.275159	0.991845	intron_variant	MODIFIER	IL7R	ENSG00000168685	Expression of a bcl‐2 transgene rescues T lymphocyte production in IL7R–/– mice. https://doi.org/10.1034/j.1600-065X.2003.00036.x	0.0495864	0.00785843	9.55424	0.000980803	0.0507596	0.00779015	10.1359	FALSE	TRUE	1737	14
LY-SFL	Lymphocyte	5:35861152_C_G	rs11567705	216	5	35861152	C/G	G	0.27518	0.991845	intron_variant	MODIFIER	IL7R	ENSG00000168685	Expression of a bcl‐2 transgene rescues T lymphocyte production in IL7R–/– mice. https://doi.org/10.1034/j.1600-065X.2003.00036.x	-0.089918	0.00785749	29.5966	0.0032253	-0.0888231	0.00768509	30.122	FALSE	TRUE	1047	18
RE-LYMP#	Lymphocyte	5:35861152_C_G	rs11567705	216	5	35861152	C/G	G	0.275227	0.991845	intron_variant	MODIFIER	IL7R	ENSG00000168685	Expression of a bcl‐2 transgene rescues T lymphocyte production in IL7R–/– mice. https://doi.org/10.1034/j.1600-065X.2003.00036.x	-0.0861711	0.00914535	20.3556	0.00296242	-0.0834879	0.0090232	19.6327	FALSE	TRUE	288	11
RE-LYMP%	Lymphocyte	5:35861152_C_G	rs11567705	216	5	35861152	C/G	G	0.275175	0.991845	intron_variant	MODIFIER	IL7R	ENSG00000168685	Expression of a bcl‐2 transgene rescues T lymphocyte production in IL7R–/– mice. https://doi.org/10.1034/j.1600-065X.2003.00036.x	-0.0875828	0.00919	20.8043	0.00305992	-0.0866135	0.00908477	20.7898	FALSE	TRUE	300	12
LY-SSC	Lymphocyte	5:35877505_G_A	rs10063294	215	5	35877505	G/A	G	0.467049	0.996823	3_prime_UTR_variant	MODIFIER	IL7R	ENSG00000168685	Expression of a bcl‐2 transgene rescues T lymphocyte production in IL7R–/– mice. https://doi.org/10.1034/j.1600-065X.2003.00036.x	-0.0899645	0.00700741	37.0008	0.00402923	-0.0548827	0.0083329	10.3404	TRUE	TRUE
RE-LYMP(L)%	Lymphocyte	5:35877505_G_A	rs10063294	215	5	35877505	G/A	G	0.466612	0.996823	3_prime_UTR_variant	MODIFIER	IL7R	ENSG00000168685	Expression of a bcl‐2 transgene rescues T lymphocyte production in IL7R–/– mice. https://doi.org/10.1034/j.1600-065X.2003.00036.x	-0.0939775	0.00824086	29.3979	0.00439619	-0.0905276	0.00813302	27.9958	TRUE	TRUE	316	2
RPI	Red Cell	5:52065419_A_C	rs72754550	217	5	52065419	A/C	C	0.023597	0.990482	intron_variant	MODIFIER				0.133118	0.0230933	8.08634	0.000816563	0.14717	0.0222139	10.4543	FALSE	FALSE
LFR	Red Cell	5:52075451_T_C	rs138367557	218	5	52075451	T/C	C	0.03649	0.972818	intron_variant	MODIFIER				-0.125056	0.0188665	10.4696	0.00109969	-0.127281	0.0179602	11.8555	FALSE	FALSE	1697	7
MFR	Red Cell	5:52075451_T_C	rs138367557	218	5	52075451	T/C	C	0.036508	0.972818	intron_variant	MODIFIER				0.133375	0.0188737	11.7996	0.00125145	0.136973	0.0180435	13.4898	FALSE	FALSE	1086	6
RPI	Red Cell	5:52084441_C_A	rs2897351	219	5	52084441	C/A	C	0.0786218	0.992166	intron_variant	MODIFIER	ITGA1,PELO	ENSG00000152684,ENSG00000213949		-0.0920844	0.0128994	12.0257	0.00122852	-0.10256	0.0124259	15.8006	FALSE	FALSE
LY-SFL	Lymphocyte	5:52105307_T_C	rs7719930	219	5	52105307	T/C	T	0.0806578	0.996938	intron_variant	MODIFIER	ITGA1	ENSG00000213949	(ITGA1 alpha submit of VLA-1) Functional role of VLA-1 (CD49A) in adhesion, cation-dependent spreading, and activation of cultured human T lymphocytes. https://doi.org/10.1006/cimm.1994.1187	-0.0771542	0.0128353	8.73453	0.000882821	-0.0807639	0.0125595	9.89065	FALSE	TRUE	1048	20
RPI	Red Cell	5:52106278_T_G	rs1499279	218	5	52106278	T/G	G	0.042936	0.95769	intron_variant	MODIFIER	ITGA1	ENSG00000213949		0.143443	0.0175023	15.6034	0.00169103	0.158585	0.0168451	20.3003	FALSE	FALSE	1659	7
RE-LYMP#	Lymphocyte	5:52113527_G_C	rs1499277	219	5	52113527	G/C	G	0.0809964	0.982799	intron_variant	MODIFIER	ITGA1	ENSG00000213949	(ITGA1 alpha submit of VLA-1) Functional role of VLA-1 (CD49A) in adhesion, cation-dependent spreading, and activation of cultured human T lymphocytes. https://doi.org/10.1006/cimm.1994.1187	-0.0976361	0.0150061	10.1137	0.00141917	-0.0983375	0.0148093	10.4971	FALSE	TRUE	289	19
RE-LYMP%	Lymphocyte	5:52113527_G_C	rs1499277	219	5	52113527	G/C	G	0.0809791	0.982799	intron_variant	MODIFIER	ITGA1	ENSG00000213949	(ITGA1 alpha submit of VLA-1) Functional role of VLA-1 (CD49A) in adhesion, cation-dependent spreading, and activation of cultured human T lymphocytes. https://doi.org/10.1006/cimm.1994.1187	-0.10165	0.0150814	10.8006	0.00153795	-0.102357	0.0149094	11.1699	FALSE	TRUE	301	20
P-LCR	Platelet	5:60120122_C_G	rs1445292	220	5	60120122	C/G	C	0.201358	0.996669	intron_variant	MODIFIER	ELOVL7	ENSG00000164181		-0.0553265	0.00880319	9.48383	0.000984504	-0.0477279	0.00766663	9.31394	FALSE	FALSE	1388	89
PLT-FSC	Platelet	5:72023874_A_G	rs34744010	221	5	72023874	A/G	G	0.315539	0.970487	intron_variant	MODIFIER				0.0534076	0.00874628	8.9916	0.00123208	0.0466391	0.00787569	8.49249	TRUE	TRUE	65	192
PLT-SSC	Platelet	5:72025336_A_G	rs13185313	221	5	72025336	A/G	G	0.313803	0.970847	intron_variant	MODIFIER				0.0592867	0.00904454	10.2545	0.00151374	0.0514817	0.00824598	9.36211	TRUE	TRUE
EO-SSC	Eosinophil	5:73989930_G_A	rs11746583	222	5	73989930	G/A	A	0.172158	0.992584	intron_variant	MODIFIER	HEXB	ENSG00000049860	Known to be loaded into granules of mast cells https://doi.org/10.4049/jimmunol.1302520	-0.111044	0.0105388	25.2326	0.00351475	-0.107752	0.00885763	33.241	TRUE	TRUE	546	17
P-LCR	Platelet	5:75866423_C_T	rs192694811	223	5	75866423	C/T	T	0.000554	0.927531	stop_gained	HIGH	IQGAP2	ENSG00000145703		0.975339	0.156568	9.3298	0.00105344	0.847713	0.1363	9.29756	TRUE	TRUE	1389	1
H-IPF	Platelet	5:75960968_G_C	rs34968964	224	5	75960968	G/C	C	0.005445	0.965462	missense_variant	MODERATE	IQGAP2	ENSG00000145703		0.396704	0.0493171	15.0605	0.00170447	0.396051	0.0423574	20.0351	FALSE	FALSE	660	1
IPF%	Platelet	5:75960968_G_C	rs34968964	224	5	75960968	G/C	C	0.005455	0.965462	missense_variant	MODERATE	IQGAP2	ENSG00000145703		0.415645	0.0492763	16.4799	0.00187454	0.422767	0.0423372	22.7243	FALSE	FALSE	817	1
IPF#	Platelet	5:75960968_G_C	rs34968964	224	5	75960968	G/C	C	0.005455	0.965462	missense_variant	MODERATE	IQGAP2	ENSG00000145703		0.423034	0.0494606	16.9209	0.00194178	0.430959	0.043313	22.5681	FALSE	FALSE	899	1
P-LCR	Platelet	5:75960968_G_C	rs34968964	224	5	75960968	G/C	C	0.005333	0.965462	missense_variant	MODERATE	IQGAP2	ENSG00000145703		0.394656	0.0491048	15.036	0.00165241	0.429274	0.0427655	22.9537	FALSE	FALSE
PLT-SFL	Platelet	5:75960968_G_C	rs34968964	224	5	75960968	G/C	C	0.005345	0.965462	missense_variant	MODERATE	IQGAP2	ENSG00000145703		0.491377	0.0559155	17.8169	0.00256732	0.535789	0.0491163	26.9267	FALSE	FALSE	9	1
PLT-FSC	Platelet	5:75960968_G_C	rs34968964	224	5	75960968	G/C	C	0.005348	0.965462	missense_variant	MODERATE	IQGAP2	ENSG00000145703		0.426046	0.0557424	13.6736	0.0019311	0.469837	0.0501991	20.0674	FALSE	FALSE	66	1
PLT-SSC	Platelet	5:75960968_G_C	rs34968964	224	5	75960968	G/C	C	0.005345	0.965462	missense_variant	MODERATE	IQGAP2	ENSG00000145703		0.376656	0.0575805	10.215	0.00150848	0.401884	0.0525056	13.6978	FALSE	FALSE	122	1
H-IPF	Platelet	5:75964507_C_T	rs34950321	225	5	75964507	C/T	T	0.018191	0.988434	missense_variant	MODERATE	IQGAP2	ENSG00000145703		0.213125	0.026959	14.5738	0.00162249	0.22724	0.023168	21.9566	FALSE	FALSE
IPF%	Platelet	5:75964507_C_T	rs34950321	225	5	75964507	C/T	T	0.018093	0.988434	missense_variant	MODERATE	IQGAP2	ENSG00000145703		0.227501	0.0270428	16.3969	0.00183898	0.242748	0.0232433	24.7696	FALSE	FALSE
IPF#	Platelet	5:75964507_C_T	rs34950321	225	5	75964507	C/T	T	0.018091	0.988434	missense_variant	MODERATE	IQGAP2	ENSG00000145703		0.210594	0.0271439	14.0656	0.00157564	0.234803	0.0237824	22.2346	FALSE	FALSE
P-LCR	Platelet	5:75964507_C_T	rs34950321	225	5	75964507	C/T	T	0.018019	0.988434	missense_variant	MODERATE	IQGAP2	ENSG00000145703		0.223106	0.0267046	16.1827	0.00176151	0.241089	0.0232693	24.3938	FALSE	FALSE
PLT-SFL	Platelet	5:75964507_C_T	rs34950321	225	5	75964507	C/T	T	0.018082	0.988434	missense_variant	MODERATE	IQGAP2	ENSG00000145703		0.24883	0.0303127	15.6508	0.00219866	0.265621	0.0266433	22.6467	FALSE	FALSE
PLT-FSC	Platelet	5:75964507_C_T	rs34950321	225	5	75964507	C/T	T	0.018058	0.988434	missense_variant	MODERATE	IQGAP2	ENSG00000145703		0.242986	0.0302459	15.0242	0.00209386	0.253514	0.0272577	19.827	FALSE	FALSE
PLT-SSC	Platelet	5:75964507_C_T	rs34950321	225	5	75964507	C/T	T	0.018083	0.988434	missense_variant	MODERATE	IQGAP2	ENSG00000145703		0.229585	0.0312153	12.7188	0.00187181	0.238203	0.0284781	16.2006	FALSE	FALSE
H-IPF	Platelet	5:75996909_G_A	rs34592828	226	5	75996909	G/A	A	0.043602	0.996984	missense_variant	MODERATE	IQGAP2	ENSG00000145703		0.249423	0.0175473	45.1269	0.00518857	0.267334	0.015064	69.4438	FALSE	FALSE
IPF%	Platelet	5:75996909_G_A	rs34592828	226	5	75996909	G/A	A	0.043625	0.996984	missense_variant	MODERATE	IQGAP2	ENSG00000145703		0.271858	0.0175509	53.3901	0.00616706	0.289784	0.0150719	81.2496	FALSE	FALSE
IPF#	Platelet	5:75996909_G_A	rs34592828	226	5	75996909	G/A	A	0.043635	0.996984	missense_variant	MODERATE	IQGAP2	ENSG00000145703		0.256531	0.0176142	47.3217	0.00549248	0.272736	0.0154169	69.0144	FALSE	FALSE
P-LCR	Platelet	5:75996909_G_A	rs34592828	226	5	75996909	G/A	A	0.043762	0.996984	missense_variant	MODERATE	IQGAP2	ENSG00000145703		0.270472	0.0172775	54.5098	0.00612263	0.292638	0.0150423	83.1619	FALSE	FALSE
PLT-SFL	Platelet	5:75996909_G_A	rs34592828	226	5	75996909	G/A	A	0.043343	0.996984	missense_variant	MODERATE	IQGAP2	ENSG00000145703		0.309449	0.019751	54.5981	0.00794115	0.324145	0.0173415	76.7923	FALSE	FALSE
PLT-FSC	Platelet	5:75996909_G_A	rs34592828	226	5	75996909	G/A	A	0.043383	0.996984	missense_variant	MODERATE	IQGAP2	ENSG00000145703		0.27807	0.0196872	44.5708	0.00641794	0.291958	0.0177224	59.9775	FALSE	FALSE
PLT-SSC	Platelet	5:75996909_G_A	rs34592828	226	5	75996909	G/A	A	0.043313	0.996984	missense_variant	MODERATE	IQGAP2	ENSG00000145703		0.256823	0.0203464	35.7996	0.00546621	0.27733	0.0185424	49.6659	FALSE	FALSE
NE-SFL	Neutrophil	5:78181477_C_T	rs1065757	227	5	78181477	C/T	T	0.436721	0.995978	missense_variant	MODERATE	ARSB	ENSG00000113273	Neutrophil granule protein. https://doi.org/10.1189/jlb.1212619	-0.136295	0.00705767	82.3676	0.0091394	-0.115565	0.00609386	79.1059	FALSE	TRUE
EO-FSC	Eosinophil	5:78183777_A_G	rs17819944	228	5	78183777	A/G	G	0.172153	0.992484	intron_variant	MODIFIER	ARSB	ENSG00000113273	Neutrophil granule protein. https://doi.org/10.1189/jlb.1212619	0.073315	0.0107992	10.947	0.00153208	0.0733006	0.0101646	12.2464	TRUE	TRUE	596	59
EO-SSC	Eosinophil	5:78184403_T_C	rs6893857	228	5	78184403	T/C	C	0.193833	0.985395	intron_variant	MODIFIER	ARSB	ENSG00000113273	Neutrophil granule protein. https://doi.org/10.1189/jlb.1212619	0.14699	0.0101084	47.1788	0.0067524	0.111144	0.00909666	33.5235	TRUE	TRUE
NE-SSC	Neutrophil	5:78185671_C_T	rs4704532	228	5	78185671	C/T	T	0.174543	0.986188	intron_variant	MODIFIER	ARSB	ENSG00000113273	Neutrophil granule protein. https://doi.org/10.1189/jlb.1212619	-0.154616	0.00925505	61.9271	0.00688868	-0.0923632	0.00825348	28.2995	TRUE	TRUE
NE-SSC	Neutrophil	5:78186558_C_T	rs11741352	227	5	78186558	C/T	T	0.437352	0.993822	intron_variant	MODIFIER	ARSB	ENSG00000113273	Neutrophil granule protein. https://doi.org/10.1189/jlb.1212619	0.145735	0.00705487	94.0766	0.0104526	0.119265	0.00628869	79.1126	FALSE	TRUE
NE-SSC-DW	Neutrophil	5:78187799_T_G	rs427984	229	5	78187799	T/G	T	0.38622	0.983679	intron_variant	MODIFIER	ARSB	ENSG00000113273	Neutrophil granule protein. https://doi.org/10.1189/jlb.1212619	0.0553314	0.00719282	13.8411	0.00145151	0.055266	0.00676335	15.5033	TRUE	TRUE	1348	23
NE-FSC	Neutrophil	5:78201160_T_C	rs60200329	227	5	78201160	T/C	C	0.43594	0.980051	intron_variant	MODIFIER	ARSB	ENSG00000113273	Neutrophil granule protein. https://doi.org/10.1189/jlb.1212619	-0.0547376	0.00717365	13.6306	0.00147351	-0.0537741	0.00644989	16.1047	FALSE	TRUE	1247	9
EO-SSC	Eosinophil	5:78201833_C_G	rs6865582	227	5	78201833	C/G	G	0.460948	0.981155	intron_variant	MODIFIER	ARSB	ENSG00000113273	Neutrophil granule protein. https://doi.org/10.1189/jlb.1212619	-0.0969698	0.00804129	32.7597	0.00467289	-0.0658262	0.00723486	19.013	FALSE	TRUE
NE-SFL	Neutrophil	5:78262068_A_C	rs67060391	230	5	78262068	A/C	C	0.171309	0.955499	intron_variant	MODIFIER	ARSB	ENSG00000113273	Neutrophil granule protein. https://doi.org/10.1189/jlb.1212619	0.13512	0.00949213	45.2549	0.00518373	0.0778261	0.00820209	20.6069	TRUE	TRUE
H-IPF	Platelet	5:88180196_T_C	rs114694170	231	5	88180196	T/C	C	0.05996	0.94562	intron_variant	MODIFIER	MEF2C,MEF2C-AS1	ENSG00000081189,ENSG00000248309		-0.150541	0.0155003	21.5724	0.00255474	-0.142594	0.0133062	26.0292	FALSE	FALSE	661	1
IPF%	Platelet	5:88180196_T_C	rs114694170	231	5	88180196	T/C	C	0.059914	0.94562	intron_variant	MODIFIER	MEF2C,MEF2C-AS1	ENSG00000081189,ENSG00000248309		-0.164837	0.0155146	25.6404	0.0030608	-0.160409	0.0133227	32.598	FALSE	FALSE	818	1
IPF#	Platelet	5:88180196_T_C	rs114694170	231	5	88180196	T/C	C	0.059895	0.94562	intron_variant	MODIFIER	MEF2C,MEF2C-AS1	ENSG00000081189,ENSG00000248309		-0.111993	0.0155741	12.1916	0.00141247	-0.108548	0.0136313	14.763	FALSE	FALSE	900	2
P-LCR	Platelet	5:88180196_T_C	rs114694170	231	5	88180196	T/C	C	0.059736	0.94562	intron_variant	MODIFIER	MEF2C,MEF2C-AS1	ENSG00000081189,ENSG00000248309		-0.14093	0.0153129	19.4597	0.00223112	-0.144382	0.0133297	26.5728	FALSE	FALSE	1391	1
PLT-SFL	Platelet	5:88180196_T_C	rs114694170	231	5	88180196	T/C	C	0.059156	0.94562	intron_variant	MODIFIER	MEF2C,MEF2C-AS1	ENSG00000081189,ENSG00000248309		-0.15305	0.0175659	17.5284	0.00260743	-0.161098	0.0154286	24.7512	FALSE	FALSE	10	1
PLT-FSC	Platelet	5:88180196_T_C	rs114694170	231	5	88180196	T/C	C	0.059155	0.94562	intron_variant	MODIFIER	MEF2C,MEF2C-AS1	ENSG00000081189,ENSG00000248309		-0.113173	0.0175163	9.98294	0.00142569	-0.117065	0.0157722	12.9272	FALSE	FALSE	67	1
RPI	Red Cell	5:95162475_G_A	rs10067881	232	5	95162475	G/A	A	0.128022	0.986884	upstream_gene_variant	MODIFIER	GLRX	ENSG00000173221		-0.0659693	0.0104587	9.54761	0.000971637	-0.0627664	0.0100377	9.39085	FALSE	FALSE	1660	7
EO-SSC	Eosinophil	5:98325471_G_C	rs10045959	233	5	98325471	G/C	C	0.313939	0.964782	intron_variant	MODIFIER				0.052012	0.00871149	8.62613	0.00116532	0.0477895	0.00732558	10.1568	TRUE	TRUE	511	104
NE-SSC	Neutrophil	5:101596097_A_G	rs115266655	234	5	101596097	A/G	G	0.240668	0.95692	intron_variant	MODIFIER	SLCO4C1	ENSG00000173930		0.0544546	0.00836269	10.1287	0.0010838	0.0538253	0.00681413	14.54	TRUE	TRUE
PLT-FSC-DW	Platelet	5:122146831_C_T	rs12109791	235	5	122146831	C/T	C	0.440367	0.995804	intron_variant	MODIFIER	SNX2	ENSG00000205302		-0.0487681	0.00807885	8.80278	0.00117225	-0.0489862	0.00731867	10.6535	FALSE	FALSE	376	180
MO-FSC	Monocyte	5:126029552_T_C	rs1510954	236	5	126029552	T/C	C	0.491101	0.970321	intergenic_variant	MODIFIER				-0.046286	0.00705878	10.2611	0.00107086	-0.0469409	0.0069679	10.7846	TRUE	TRUE	1238	11
MO-FSC	Monocyte	5:126173660_G_A	rs2973593	237	5	126173660	G/A	G	0.352281	0.989238	downstream_gene_variant	MODIFIER	LMNB1	ENSG00000113368		0.0471245	0.00735071	9.83958	0.00101344	0.0467163	0.00725548	9.91423	TRUE	TRUE
LY-FSC	Lymphocyte	5:126188917_G_GT	rs145868030	238	5	126188917	G/GT	GT	0.428134	0.987929	intergenic_variant	MODIFIER				-0.0623769	0.00716476	17.5023	0.00190525	-0.0623455	0.00710341	17.7574	TRUE	TRUE	1058	4
RDW-SD	Red Cell	5:127357233_TA_T	rs199605899	239	5	127357233	TA/T	T	0.067954	0.964746	non_coding_transcript_exon_variant	MODIFIER				0.137996	0.0139451	22.3618	0.00241221	0.0795783	0.0136003	8.30816	TRUE	TRUE	1502	21
MicroR	Red Cell	5:127367998_G_C	rs6860245	240	5	127367998	G/C	C	0.249177	0.98815	intron_variant	MODIFIER				-0.0737257	0.00807021	19.1865	0.00203382	-0.0723364	0.00763507	20.5479	FALSE	FALSE	1123	17
MacroR	Red Cell	5:127406259_G_T	rs6888037	240	5	127406259	G/T	G	0.249786	0.987171	intron_variant	MODIFIER				0.103069	0.00838097	34.0321	0.00398143	0.101354	0.00826243	33.7988	FALSE	FALSE	1072	7
RDW-SD	Red Cell	5:127406259_G_T	rs6888037	240	5	127406259	G/T	G	0.248612	0.987171	intron_variant	MODIFIER				0.220435	0.00805478	164.169	0.0181542	0.21216	0.00785554	158.463	FALSE	FALSE
RBC-SFL-DW	Red Cell	5:127431285_A_G	rs6889311	240	5	127431285	A/G	A	0.244702	0.989763	intron_variant	MODIFIER	SLC12A2	ENSG00000064651	SLC12A2 (which encodes a red cell membrane ion-transport protein) https://doi.org/10.1371/journal.pgen.1006760	-0.102762	0.00928224	27.7599	0.00390347	-0.0984009	0.00905974	26.7039	FALSE	FALSE	263	9
IPF%	Platelet	5:131623358_A_G	rs7705189	241	5	131623358	A/G	G	0.472098	0.984765	intron_variant	MODIFIER	P4HA2	ENSG00000072682		0.0423028	0.00721804	8.33639	0.000891977	0.0406338	0.00619763	10.2528	FALSE	FALSE	819	84
PLT-FSC-DW	Platelet	5:131623358_A_G	rs7705189	241	5	131623358	A/G	G	0.473277	0.984765	intron_variant	MODIFIER	P4HA2	ENSG00000072682		-0.077185	0.00806692	20.963	0.00297025	-0.0715241	0.0073078	21.8599	FALSE	FALSE	377	31
P-LCR	Platelet	5:131623358_A_G	rs7705189	241	5	131623358	A/G	G	0.47238	0.984765	intron_variant	MODIFIER	P4HA2	ENSG00000072682		0.0459575	0.00711617	9.97482	0.00105282	0.0473103	0.00619326	13.6497	FALSE	FALSE	1392	81
PLT-SFL	Platelet	5:131623358_A_G	rs7705189	241	5	131623358	A/G	G	0.473142	0.984765	intron_variant	MODIFIER	P4HA2	ENSG00000072682		0.0565149	0.00809547	11.5332	0.00159236	0.0551481	0.00710788	14.0529	FALSE	FALSE	12	29
PLT-SSC	Platelet	5:131623358_A_G	rs7705189	241	5	131623358	A/G	G	0.473122	0.984765	intron_variant	MODIFIER	P4HA2	ENSG00000072682		0.0530587	0.00833629	9.70871	0.00140355	0.0514335	0.00759612	10.8852	FALSE	FALSE	123	40
PLT-FSC	Platelet	5:131686146_G_A	rs10058074	241	5	131686146	G/A	A	0.477437	0.999345	intron_variant	MODIFIER				0.0719661	0.00801516	18.5625	0.00258429	0.0739844	0.00721641	23.8958	FALSE	FALSE	68	14
HFR	Red Cell	5:131723288_T_C	rs2073643	242	5	131723288	T/C	T	0.446022	0.993368	intron_variant	MODIFIER	SLC22A5	ENSG00000197375		0.044382	0.0072474	9.03934	0.000973403	0.0440814	0.00704737	9.39607	TRUE	TRUE	729	105
LFR	Red Cell	5:131723288_T_C	rs2073643	242	5	131723288	T/C	T	0.447091	0.993368	intron_variant	MODIFIER	SLC22A5	ENSG00000197375		-0.0425412	0.00703727	8.82597	0.000894745	-0.0386223	0.00670072	8.08195	TRUE	TRUE	1698	19
EO-FSC-DW	Eosinophil	5:131800750_G_C	rs72797306	243	5	131800750	G/C	C	0.431761	0.999595	intron_variant	MODIFIER	C5orf56	ENSG00000197536	Possibly explains the association with modere-severe asthma found here: https://doi.org/10.1016/S2213-2600(18)30389-8 - its likely this variant acts through SLC22A4 (see eQTL)	-0.0553217	0.00848229	10.1589	0.00150174	-0.0546476	0.00839388	10.1182	FALSE	FALSE	626	27
NE-FSC-DW	Neutrophil	5:148199242_G_A	rs10078004	244	5	148199242	G/A	G	0.44626	0.885657	intergenic_variant	MODIFIER				0.0532592	0.00730547	12.5097	0.00140189	0.0539489	0.00661793	15.4335	FALSE	FALSE	1372	21
NE-SFL-DW	Neutrophil	5:148199445_A_G	rs67339154	244	5	148199445	A/G	A	0.451281	0.880984	intergenic_variant	MODIFIER				0.0469476	0.00754269	9.31528	0.00109158	0.0459218	0.00719156	9.76261	FALSE	FALSE	1364	25
BASO-SFL	Basophil	5:149873741_CA_C	rs368595259	245	5	149873741	CA/C	C	0.1113	0.837012	intron_variant	MODIFIER	NDST1	ENSG00000070614	NDST1 and NDST2 also play important roles in the generation of connective-tissue type mast cells. https://doi.org/10.1074/jbc.M709774200	-0.0831749	0.0141078	8.42809	0.00136856	-0.0856624	0.0136106	9.50304	FALSE	TRUE	463	35
PLT-SSC	Platelet	5:150809089_T_C	rs11738994	246	5	150809089	T/C	T	0.39607	0.972743	intron_variant	MODIFIER				0.0612049	0.00858727	11.9902	0.00179209	0.055206	0.00782939	11.7414	TRUE	TRUE	124	6
NE-FSC	Neutrophil	5:150827304_G_T	rs55656828	246	5	150827304	G/T	G	0.393564	0.969328	5_prime_UTR_variant	MODIFIER	SLC36A1	ENSG00000123643		0.0550801	0.00734436	13.1939	0.00144817	0.0537261	0.00661001	15.3472	TRUE	TRUE	1248	8
EO-SFL	Eosinophil	5:150831989_A_G	rs918421	247	5	150831989	A/G	G	0.43477	0.974456	5_prime_UTR_variant	MODIFIER	SLC36A1	ENSG00000123643		0.0511127	0.00813098	9.48758	0.00128402	0.047561	0.00727229	10.2043	TRUE	TRUE	576	60
NE-SSC	Neutrophil	5:150894433_T_C	rs2082384	248	5	150894433	T/C	T	0.275863	0.995237	intron_variant	MODIFIER	FAT2	ENSG00000086570	Comparison of Proteins Expressed on Secretory Vesicle Membranes and Plasma Membranes of Human Neutrophils. https://doi.org/10.4049/jimmunol.180.8.5575	-0.0794735	0.00783027	23.4776	0.00252342	-0.0732696	0.00638287	29.7247	TRUE	TRUE
LY-SSC	Lymphocyte	5:158381287_A_C	rs71593317	249	5	158381287	A/C	C	0.099584	0.973938	intron_variant	MODIFIER	EBF1	ENSG00000164330	Early B cell factor 1 (EBF1) is a transcription factor that is critical for both B lymphopoiesis and B cell function. https://doi.org/10.1007/82_2011_139	0.0718583	0.0117825	8.97097	0.000926012	0.0731993	0.0115669	9.60134	TRUE	TRUE	992	19
P-LCR	Platelet	5:158599358_G_A	rs10075570	250	5	158599358	G/A	A	0.255176	0.983667	intron_variant	MODIFIER	RNF145	ENSG00000145860		0.0703348	0.00816947	17.1343	0.00188046	0.0703256	0.00710621	22.3368	FALSE	FALSE	1393	13
PLT-SFL	Platelet	5:158599358_G_A	rs10075570	250	5	158599358	G/A	A	0.256185	0.983667	intron_variant	MODIFIER	RNF145	ENSG00000145860		0.0656599	0.00932481	11.7206	0.00164304	0.0649731	0.00817772	14.6972	FALSE	FALSE	13	12
PLT-FSC	Platelet	5:158604963_G_A	rs10076782	250	5	158604963	G/A	A	0.254405	0.997299	intron_variant	MODIFIER	RNF145	ENSG00000145860		0.0652887	0.00925068	11.7715	0.00161709	0.0636235	0.00831864	13.6782	FALSE	FALSE	69	14
IPF%	Platelet	5:158614357_A_C	rs7732603	250	5	158614357	A/C	C	0.283746	0.974272	intron_variant	MODIFIER	RNF145	ENSG00000145860		0.0522326	0.0080561	10.0479	0.00110895	0.0549518	0.00691446	14.7079	FALSE	FALSE	820	15
P-LCR	Platelet	5:159600214_T_C	rs2546976	251	5	159600214	T/C	T	0.322908	0.983748	intergenic_variant	MODIFIER				0.0466063	0.00754935	9.1754	0.00094983	0.0436239	0.00657009	10.497	FALSE	FALSE	1394	50
NE-SSC	Neutrophil	5:173205318_G_A	rs2594836	252	5	173205318	G/A	G	0.281428	0.953846	intergenic_variant	MODIFIER				0.0563364	0.00794175	11.8841	0.00128365	0.0589978	0.00647083	19.0941	FALSE	FALSE
LFR	Red Cell	5:173287763_G_A	rs875742	253	5	173287763	G/A	A	0.404595	0.988716	intergenic_variant	MODIFIER				0.0515364	0.00717377	12.1694	0.00127965	0.0497275	0.00682968	12.472	FALSE	FALSE	1699	2
MFR	Red Cell	5:173287763_G_A	rs875742	253	5	173287763	G/A	A	0.404671	0.988716	intergenic_variant	MODIFIER				-0.0539977	0.0071784	13.2689	0.00140488	-0.0522235	0.00686442	13.5453	FALSE	FALSE	1087	2
RPI	Red Cell	5:173287851_G_A	rs875741	253	5	173287851	G/A	A	0.404348	0.988358	intergenic_variant	MODIFIER				-0.0515893	0.00714382	12.289	0.00128203	-0.050318	0.0068636	12.6335	FALSE	FALSE	1661	2
LY-SSC	Lymphocyte	6:410417_A_G	rs1050979	254	6	410417	A/G	A	0.477191	0.99872	3_prime_UTR_variant	MODIFIER	IRF4	ENSG00000137265	In B lymphocytes, IRF4 and IRF8 have been shown to control important events during their development and maturation including pre-B cell differentiation. https://doi.org/10.1007/s11515-014-1318-y	-0.040621	0.00701411	8.15594	0.000823316	-0.0404927	0.00684536	8.4764	FALSE	FALSE	993	6
RBC-SSC	Red Cell	6:13911961_A_C	rs1966191	255	6	13911961	A/C	C	0.338298	0.97555	intergenic_variant	MODIFIER				0.0479043	0.0081753	8.3336	0.0010274	0.0480085	0.00788271	8.94306	FALSE	TRUE	248	26
MacroR	Red Cell	6:13917140_G_A	rs7761500	255	6	13917140	G/A	A	0.358444	0.996132	intergenic_variant	MODIFIER				-0.0946046	0.00751058	35.6544	0.00411633	-0.0928132	0.00741571	35.1411	FALSE	TRUE	1073	12
RDW-SD	Red Cell	6:13918291_C_G	rs7453814	255	6	13918291	C/G	G	0.356836	0.994666	intergenic_variant	MODIFIER				-0.0912651	0.00722547	35.8465	0.00382322	-0.0867435	0.00696517	34.8084	FALSE	TRUE	1503	8
MacroR	Red Cell	6:13978854_G_T	rs2147200	256	6	13978854	G/T	T	0.385549	0.983317	3_prime_UTR_variant	MODIFIER	RNF182	ENSG00000180537		-0.0478814	0.00745613	9.87058	0.00108625	-0.0457792	0.00736226	9.29367	TRUE	TRUE
RBC-SSC	Red Cell	6:16282518_AG_A	rs11298204	257	6	16282518	AG/A	A	0.26421	0.987145	intron_variant	MODIFIER	GMPR	ENSG00000137198		-0.0527431	0.0087703	8.74187	0.00108159	-0.0492375	0.00844902	8.24571	FALSE	FALSE	249	18
Hyper-He	Red Cell	6:16288192_G_A	rs6459467	258	6	16288192	G/A	A	0.383692	0.994309	intron_variant	MODIFIER	GMPR	ENSG00000137198		-0.0560767	0.00729775	13.8123	0.00148722	-0.0550838	0.00696799	14.5615	FALSE	FALSE	780	6
RET-He	Red Cell	6:16288192_G_A	rs6459467	258	6	16288192	G/A	A	0.383377	0.994309	intron_variant	MODIFIER	GMPR	ENSG00000137198		-0.0661529	0.00719062	19.4457	0.00206906	-0.0639309	0.00673774	20.607	FALSE	FALSE	1576	5
RBC-FSC	Red Cell	6:16288192_G_A	rs6459467	258	6	16288192	G/A	A	0.38362	0.994309	intron_variant	MODIFIER	GMPR	ENSG00000137198		-0.0622567	0.00728495	16.8945	0.00183296	-0.0598297	0.00676104	18.0367	FALSE	FALSE	1578	6
RBC-He	Red Cell	6:16290761_T_A	rs1042391	258	6	16290761	T/A	A	0.384199	0.983965	missense_variant	MODERATE	GMPR	ENSG00000137198		-0.0626562	0.00729873	17.04	0.00185761	-0.0596572	0.00677575	17.8638	FALSE	FALSE	1458	6
RET-SFL	Red Cell	6:16290761_T_A	rs1042391	258	6	16290761	T/A	A	0.384943	0.983965	missense_variant	MODERATE	GMPR	ENSG00000137198		-0.0559779	0.0082278	10.991	0.0014838	-0.0522096	0.00786323	10.4954	FALSE	FALSE	201	14
IRF-FSC	Red Cell	6:16294722_C_G	rs7765828	258	6	16294722	C/G	G	0.383241	0.981523	intron_variant	MODIFIER	GMPR	ENSG00000137198		-0.0636503	0.00733669	17.3858	0.00191522	-0.0620362	0.00704003	17.8927	FALSE	FALSE	976	5
RET-FSC	Red Cell	6:16294722_C_G	rs7765828	258	6	16294722	C/G	G	0.383203	0.981523	intron_variant	MODIFIER	GMPR	ENSG00000137198		-0.0677353	0.00731545	19.6862	0.00216886	-0.0645901	0.00685245	20.347	FALSE	FALSE	1657	5
NE-FSC-DW	Neutrophil	6:17687112_C_G	rs9383311	259	6	17687112	C/G	G	0.471826	0.966712	intron_variant	MODIFIER	NUP153	ENSG00000124789		-0.0402733	0.00697173	8.11805	0.000808394	-0.0384103	0.00630254	8.95529	TRUE	TRUE	1373	27
H-IPF	Platelet	6:25280530_T_C	rs9358848	260	6	25280530	T/C	T	0.27062	0.980291	intron_variant	MODIFIER	LRRC16A	ENSG00000079691		0.0471533	0.00811892	8.19868	0.000877744	0.0765749	0.00707736	26.5153	FALSE	FALSE
H-IPF	Platelet	6:25522443_A_G	rs212938	261	6	25522443	A/G	A	0.228213	0.993739	intron_variant	MODIFIER	LRRC16A	ENSG00000079691		0.124607	0.00851895	47.7239	0.00546956	0.0646472	0.00840785	13.8179	FALSE	FALSE
PLT-SFL-DW	Platelet	6:25527963_T_C	rs214053	262	6	25527963	T/C	C	0.444361	0.994246	intron_variant	MODIFIER	LRRC16A	ENSG00000079691		0.0708972	0.00799824	18.1128	0.00248209	0.0749025	0.00712194	25.0968	FALSE	FALSE	328	15
H-IPF	Platelet	6:25528550_G_A	rs6913974	262	6	25528550	G/A	A	0.44567	0.994223	intron_variant	MODIFIER	LRRC16A	ENSG00000079691		0.117066	0.0071636	59.303	0.00677132	0.104383	0.00713183	47.6465	FALSE	FALSE
IPF%	Platelet	6:25528550_G_A	rs6913974	262	6	25528550	G/A	A	0.445683	0.994223	intron_variant	MODIFIER	LRRC16A	ENSG00000079691		0.105698	0.00716834	48.4805	0.00552011	0.0815754	0.00707303	29.9943	FALSE	FALSE
IPF#	Platelet	6:25528550_G_A	rs6913974	262	6	25528550	G/A	A	0.445728	0.994223	intron_variant	MODIFIER	LRRC16A	ENSG00000079691		0.096995	0.00719072	40.7405	0.00464859	0.0894084	0.00639078	43.6328	FALSE	FALSE	901	13
P-LCR	Platelet	6:25528550_G_A	rs6913974	262	6	25528550	G/A	A	0.445763	0.994223	intron_variant	MODIFIER	LRRC16A	ENSG00000079691		0.0624997	0.0070699	18.02	0.00193012	0.0658961	0.00615766	25.9611	FALSE	FALSE	1395	16
PLT-SSC	Platelet	6:25528550_G_A	rs6913974	262	6	25528550	G/A	A	0.445096	0.994223	intron_variant	MODIFIER	LRRC16A	ENSG00000079691		0.0737582	0.00831621	18.1327	0.00268734	0.0785908	0.00758173	24.4071	FALSE	FALSE	126	60
IPF%	Platelet	6:25543639_G_A	rs969297	261	6	25543639	G/A	G	0.226843	0.996452	intron_variant	MODIFIER	LRRC16A	ENSG00000079691		0.114774	0.0085313	40.5309	0.00462072	0.0579916	0.0084385	11.1924	FALSE	FALSE
PLT-SFL	Platelet	6:25575402_A_G	rs926326	261	6	25575402	A/G	A	0.227424	0.995051	intron_variant	MODIFIER	LRRC16A	ENSG00000079691		0.0840016	0.00961212	17.6291	0.00247961	0.0720949	0.00843898	16.8637	FALSE	FALSE	14	39
PLT-FSC	Platelet	6:25575402_A_G	rs926326	261	6	25575402	A/G	A	0.227446	0.995051	intron_variant	MODIFIER	LRRC16A	ENSG00000079691		0.0790524	0.00958488	15.7916	0.00219618	0.0723162	0.008631	16.2528	FALSE	FALSE	70	39
IPF#	Platelet	6:25622558_A_G	rs2281073	263	6	25622558	A/G	A	0.327318	0.985288	downstream_gene_variant	MODIFIER	LRRC16A	ENSG00000079691		0.0731585	0.00770569	20.6534	0.00235689	0.0434159	0.00685096	9.62581	TRUE	TRUE
Hyper-He	Red Cell	6:26072992_C_T	rs144861591	264	6	26072992	C/T	T	0.076951	0.986983	intergenic_variant	MODIFIER				0.284133	0.0133401	99.9372	0.0114687	0.302328	0.0127899	121.93	FALSE	FALSE	781	2
RBC-SFL	Red Cell	6:26072992_C_T	rs144861591	264	6	26072992	C/T	T	0.077965	0.986983	intergenic_variant	MODIFIER				0.174774	0.014672	31.9897	0.00439168	0.182339	0.0139789	38.0583	FALSE	FALSE	166	3
RBC-SSC	Red Cell	6:26072992_C_T	rs144861591	264	6	26072992	C/T	T	0.078068	0.986983	intergenic_variant	MODIFIER				0.275814	0.0143259	81.8739	0.0109505	0.293981	0.0138457	98.602	FALSE	FALSE	250	2
RBC-SSC	Red Cell	6:26091179_C_G	rs1799945	265	6	26091179	C/G	G	0.15095	0.999675	missense_variant	MODERATE	HFE	ENSG00000010704	Protein HFE was shown to physically interact with transferrin receptor 1 (TfR1) and impair the uptake of transferrin-bound iron in cells. https://doi.org/10.3748/wjg.14.6893	0.157928	0.0106811	48.7422	0.00639315	0.185298	0.0103736	70.2732	FALSE	FALSE
RBC-FSC-DW	Red Cell	6:26093141_G_A	rs1800562	264	6	26093141	G/A	A	0.078404	0.990909	missense_variant	MODERATE	HFE	ENSG00000010704	Protein HFE was shown to physically interact with transferrin receptor 1 (TfR1) and impair the uptake of transferrin-bound iron in cells. https://doi.org/10.3748/wjg.14.6893	-0.204448	0.0136794	49.7794	0.00604052	-0.218271	0.0134556	58.2021	FALSE	FALSE	269	2
RBC-FSC	Red Cell	6:26093141_G_A	rs1800562	264	6	26093141	G/A	A	0.0774	0.990909	missense_variant	MODERATE	HFE	ENSG00000010704	Protein HFE was shown to physically interact with transferrin receptor 1 (TfR1) and impair the uptake of transferrin-bound iron in cells. https://doi.org/10.3748/wjg.14.6893	0.326577	0.0132416	133.573	0.015232	0.345437	0.0123432	169.883	FALSE	FALSE	1579	2
IRF-FSC	Red Cell	6:26093141_G_A	rs1800562	264	6	26093141	G/A	A	0.077671	0.990909	missense_variant	MODERATE	HFE	ENSG00000010704		0.281777	0.0132177	100.113	0.0113759	0.299521	0.0127368	120.702	FALSE	FALSE	977	3
MicroR	Red Cell	6:26093141_G_A	rs1800562	264	6	26093141	G/A	A	0.077591	0.990909	missense_variant	MODERATE	HFE	ENSG00000010704		-0.247843	0.0129649	80.7347	0.00879262	-0.269191	0.0122999	104.815	FALSE	FALSE	1124	2
RBC-He	Red Cell	6:26093141_G_A	rs1800562	264	6	26093141	G/A	A	0.077387	0.990909	missense_variant	MODERATE	HFE	ENSG00000010704		0.324986	0.0132068	132.979	0.0150816	0.344859	0.012312	170.178	FALSE	FALSE	1459	2
RET-He	Red Cell	6:26093141_G_A	rs1800562	264	6	26093141	G/A	A	0.077818	0.990909	missense_variant	MODERATE	HFE	ENSG00000010704		0.304041	0.0130362	119.585	0.0132676	0.324248	0.0122668	151.897	FALSE	FALSE	1537	2
RET-FSC	Red Cell	6:26093141_G_A	rs1800562	264	6	26093141	G/A	A	0.077665	0.990909	missense_variant	MODERATE	HFE	ENSG00000010704		0.310101	0.0131859	121.57	0.0137769	0.331432	0.0124038	155.127	FALSE	FALSE	1619	2
RPI	Red Cell	6:26093141_G_A	rs1800562	264	6	26093141	G/A	A	0.077682	0.990909	missense_variant	MODERATE	HFE	ENSG00000010704		0.157624	0.0130037	33.09	0.00356021	0.159318	0.0126049	35.8217	FALSE	FALSE	1662	3
Delta-HGB	Red Cell	6:26098474_T_C	rs79220007	264	6	26098474	T/C	C	0.077484	0.992058	3_prime_UTR_variant	MODIFIER	HFE	ENSG00000010704		0.0941772	0.0150731	9.38126	0.00126797	0.103515	0.014988	11.2954	FALSE	FALSE	632	4
Delta-HGB	Red Cell	6:26104632_T_G	rs198851	265	6	26104632	T/G	T	0.150643	0.998501	downstream_gene_variant	MODIFIER	HIST1H1T,HIST1H4C	ENSG00000187475,ENSG00000197061		-0.067153	0.0112521	8.61957	0.00115398	-0.0763177	0.0112401	10.9416	FALSE	FALSE
Hyper-He	Red Cell	6:26104632_T_G	rs198851	265	6	26104632	T/G	T	0.151291	0.998501	downstream_gene_variant	MODIFIER	HIST1H1T,HIST1H4C	ENSG00000187475,ENSG00000197061		-0.172413	0.00987197	67.5765	0.00763382	-0.19799	0.0095094	95.0208	FALSE	FALSE
IRF-FSC	Red Cell	6:26104632_T_G	rs198851	265	6	26104632	T/G	T	0.151449	0.998501	downstream_gene_variant	MODIFIER	HIST1H1T,HIST1H4C	ENSG00000187475,ENSG00000197061		-0.176544	0.00985166	71.0862	0.00801088	-0.201854	0.00953817	98.1155	FALSE	FALSE
LFR	Red Cell	6:26104632_T_G	rs198851	265	6	26104632	T/G	T	0.151235	0.998501	downstream_gene_variant	MODIFIER	HIST1H1T,HIST1H4C	ENSG00000187475,ENSG00000197061		-0.0589349	0.00974294	8.83636	0.000891692	-0.0580105	0.00928176	9.38218	FALSE	FALSE	1700	11
MicroR	Red Cell	6:26104632_T_G	rs198851	265	6	26104632	T/G	T	0.150923	0.998501	downstream_gene_variant	MODIFIER	HIST1H1T,HIST1H4C	ENSG00000187475,ENSG00000197061		0.16062	0.00966796	61.2555	0.00661198	0.180706	0.00921866	84.4207	FALSE	FALSE
RBC-He	Red Cell	6:26104632_T_G	rs198851	265	6	26104632	T/G	T	0.151296	0.998501	downstream_gene_variant	MODIFIER	HIST1H1T,HIST1H4C	ENSG00000187475,ENSG00000197061		-0.195866	0.00982966	87.6161	0.00985217	-0.223193	0.00920467	128.18	FALSE	FALSE
RET-He	Red Cell	6:26104632_T_G	rs198851	265	6	26104632	T/G	T	0.151334	0.998501	downstream_gene_variant	MODIFIER	HIST1H1T,HIST1H4C	ENSG00000187475,ENSG00000197061		-0.187023	0.0097251	81.6907	0.00898449	-0.212745	0.00919503	116.914	FALSE	FALSE
RBC-FSC-DW	Red Cell	6:26104632_T_G	rs198851	265	6	26104632	T/G	T	0.150695	0.998501	downstream_gene_variant	MODIFIER	HIST1H1T,HIST1H4C	ENSG00000187475,ENSG00000197061		0.123785	0.0102555	32.8183	0.00392219	0.143221	0.010137	44.4529	FALSE	FALSE
RBC-SFL	Red Cell	6:26104632_T_G	rs198851	265	6	26104632	T/G	T	0.150623	0.998501	downstream_gene_variant	MODIFIER	HIST1H1T,HIST1H4C	ENSG00000187475,ENSG00000197061		-0.10046	0.0109572	19.3187	0.00258231	-0.116211	0.0104943	27.7201	FALSE	FALSE
RBC-FSC	Red Cell	6:26104632_T_G	rs198851	265	6	26104632	T/G	T	0.151468	0.998501	downstream_gene_variant	MODIFIER	HIST1H1T,HIST1H4C	ENSG00000187475,ENSG00000197061		-0.195431	0.00985663	86.7623	0.00981762	-0.222369	0.0092287	126.596	FALSE	FALSE
RET-FSC	Red Cell	6:26104632_T_G	rs198851	265	6	26104632	T/G	T	0.15141	0.998501	downstream_gene_variant	MODIFIER	HIST1H1T,HIST1H4C	ENSG00000187475,ENSG00000197061		-0.187782	0.00982761	80.661	0.0090613	-0.214239	0.00928854	116.182	FALSE	FALSE
RPI	Red Cell	6:26104632_T_G	rs198851	265	6	26104632	T/G	T	0.151197	0.998501	downstream_gene_variant	MODIFIER	HIST1H1T,HIST1H4C	ENSG00000187475,ENSG00000197061		-0.0771731	0.00969908	14.7529	0.00152866	-0.0801038	0.00944484	16.6375	FALSE	FALSE
RE-LYMP#	Lymphocyte	6:29833057_G_T	rs3128900	266	6	29833057	G/T	G	0.154054	0.994651	intergenic_variant	MODIFIER				-0.0706179	0.0112826	9.41181	0.0012998	-0.0698914	0.0111394	9.44855	FALSE	TRUE	290	60
RE-LYMP%	Lymphocyte	6:29833128_T_C	rs2251892	267	6	29833128	T/C	T	0.384391	0.996599	intergenic_variant	MODIFIER				-0.0523977	0.00844861	9.25357	0.00129937	-0.0516585	0.00833636	9.23383	TRUE	TRUE	302	75
LFR	Red Cell	6:29840243_A_G	rs2523815	268	6	29840243	A/G	G	0.344331	0.994835	intergenic_variant	MODIFIER				0.0677895	0.00734095	19.5856	0.00207499	0.0690078	0.00699159	22.2244	FALSE	TRUE	1702	6
MFR	Red Cell	6:29840243_A_G	rs2523815	268	6	29840243	A/G	G	0.344338	0.994835	intergenic_variant	MODIFIER				-0.0655677	0.00734496	18.3584	0.00194122	-0.0672257	0.00702387	20.9518	FALSE	TRUE	1088	9
RET-SFL	Red Cell	6:29909070_T_C	rs9260079	268	6	29909070	T/C	C	0.373801	0.987103	5_prime_UTR_variant	MODIFIER	HLA-A	ENSG00000206503		-0.0695902	0.00827716	16.3779	0.00226714	-0.0688733	0.00792471	17.4236	FALSE	TRUE	202	73
EO-FSC-DW	Eosinophil	6:29912494_T_C	rs2975059	268	6	29912494	T/C	C	0.415339	0.914791	non_coding_transcript_exon_variant	MODIFIER	HLA-A	ENSG00000206503		0.0546191	0.00889559	9.08349	0.00144886	0.0564464	0.00879044	9.86275	FALSE	FALSE	627	97
EO-SSC-DW	Eosinophil	6:29913135_G_C	rs28749156	268	6	29913135	G/C	C	0.323383	0.945615	intron_variant	MODIFIER	HLA-A	ENSG00000206503		0.0817876	0.00912885	18.4856	0.00292729	0.0820383	0.00896161	19.2358	FALSE	FALSE	610	96
LY-SSC	Lymphocyte	6:29914828_G_T	rs2735099	268	6	29914828	G/T	T	0.363627	0.908882	upstream_gene_variant	MODIFIER	HCG4P5	ENSG00000227766		0.0596738	0.00758729	14.4328	0.00164803	0.0478641	0.00751645	9.71286	FALSE	TRUE	994	76
RPI	Red Cell	6:29916804_T_C	rs1655901	269	6	29916804	T/C	T	0.461912	0.973845	downstream_gene_variant	MODIFIER	HLA-A	ENSG00000206503		-0.0768615	0.00707964	26.732	0.0029367	-0.0564546	0.00687699	15.6395	FALSE	FALSE	1663	1
HFR	Red Cell	6:30018516_G_A	rs9261245	270	6	30018516	G/A	A	0.346317	0.99954	intron_variant	MODIFIER	ZNRD1ASP	ENSG00000204623		-0.0507255	0.00753065	10.7879	0.00116499	-0.0495888	0.00731507	10.9109	TRUE	TRUE
RBC-SFL	Red Cell	6:30150482_T_TA	rs34528170	271	6	30150482	T/TA	TA	0.050619	0.983653	downstream_gene_variant	MODIFIER	TRIM26,PAIP1P1	ENSG00000234127,ENSG00000233892		-0.120345	0.0179801	10.661	0.001392	-0.118462	0.0170912	11.3709	FALSE	FALSE
RE-LYMP(L)%	Lymphocyte	6:31237963_G_A	rs9264627	272	6	31237963	G/A	G	0.36403	0.957738	intron_variant	MODIFIER	HLA-C	ENSG00000204525		-0.061762	0.00871712	11.8573	0.00176623	-0.0576297	0.00855844	10.7736	TRUE	TRUE	317	70
RDW-SD	Red Cell	6:31242762_C_T	rs3134745	273	6	31242762	C/T	T	0.320467	0.999504	upstream_gene_variant	MODIFIER	HLA-C,USP8P1	ENSG00000214892,ENSG00000204525		0.0503456	0.0074026	10.9836	0.00110394	0.0505456	0.00711279	11.9164	FALSE	FALSE	1504	17
MO-SSC	Monocyte	6:31249977_C_T	rs9348859	274	6	31249977	C/T	T	0.311678	0.990632	downstream_gene_variant	MODIFIER	USP8P1,RPL3P2	ENSG00000214892,ENSG00000227939		0.0449994	0.00742239	8.87325	0.000868843	0.0436563	0.00708209	9.14589	TRUE	TRUE	1204	38
LY-FSC	Lymphocyte	6:31305677_C_G	rs35958470	275	6	31305677	C/G	G	0.232571	0.955364	intergenic_variant	MODIFIER				0.0592474	0.00853332	11.416	0.00125303	0.05662	0.00844055	10.6992	TRUE	TRUE	1059	73
LY-SSC	Lymphocyte	6:31313466_T_C	rs34509409	276	6	31313466	T/C	C	0.289479	0.955065	intergenic_variant	MODIFIER				0.0897244	0.00789617	29.1946	0.00331166	0.0675745	0.00798783	16.5573	TRUE	TRUE	995	2
LY-SSC-DW	Lymphocyte	6:31320242_C_T	rs2442721	277	6	31320242	C/T	C	0.381554	0.978037	upstream_gene_variant	MODIFIER				-0.0858353	0.00727065	31.4381	0.00347712	-0.0847962	0.00722628	31.0185	TRUE	TRUE
LY-SFL	Lymphocyte	6:31320277_A_T	rs2442720	278	6	31320277	A/T	A	0.45681	0.976713	upstream_gene_variant	MODIFIER				0.0744009	0.00708574	25.064	0.0027471	0.0667121	0.00702538	20.6381	TRUE	TRUE
LY-SSC	Lymphocyte	6:31324702_C_T	rs1050486	279	6	31324702	C/T	C	0.401954	0.82561	missense_variant	MODERATE	HLA-B	ENSG00000234745		0.0689105	0.00778236	18.0762	0.00228303	0.0666209	0.00801277	16.0215	TRUE	TRUE
H-IPF	Platelet	6:31325950_T_G	rs9266265	280	6	31325950	T/G	G	0.193883	0.993405	upstream_gene_variant	MODIFIER	HLA-B	ENSG00000234745		0.0766147	0.00910666	16.3985	0.00183481	0.0623541	0.00785802	14.665	TRUE	TRUE	663	9
IPF%	Platelet	6:31325950_T_G	rs9266265	280	6	31325950	T/G	G	0.193789	0.993405	upstream_gene_variant	MODIFIER	HLA-B	ENSG00000234745		0.0788578	0.00911768	17.284	0.00194311	0.070773	0.00784595	18.7068	TRUE	TRUE	822	9
IPF#	Platelet	6:31325950_T_G	rs9266265	280	6	31325950	T/G	G	0.193746	0.993405	upstream_gene_variant	MODIFIER	HLA-B	ENSG00000234745		0.0766429	0.00914702	16.2726	0.00183518	0.0664571	0.00802817	15.8878	TRUE	TRUE	902	9
P-LCR	Platelet	6:31325950_T_G	rs9266265	280	6	31325950	T/G	G	0.193308	0.993405	upstream_gene_variant	MODIFIER	HLA-B	ENSG00000234745		0.0769129	0.00899944	16.8963	0.00184496	0.0707304	0.00785078	18.6641	TRUE	TRUE	1396	9
PLT-SSC-DW	Platelet	6:31331884_GTT_G	rs9279167	281	6	31331884	GTT/G	G	0.270181	0.732385	downstream_gene_variant	MODIFIER	DHFRP2	ENSG00000228432		-0.0671388	0.0106026	9.61701	0.00177765	-0.0645882	0.00970603	10.5386	TRUE	TRUE
LY-SSC-DW	Lymphocyte	6:31334945_T_C	rs2844575	282	6	31334945	T/C	C	0.461979	0.999606	upstream_gene_variant	MODIFIER	DHFRP2,RNU6-283P	ENSG00000228432,ENSG00000201658		-0.0634034	0.00702036	18.7707	0.00199837	-0.0491726	0.00711684	11.306	TRUE	TRUE
EO-SSC-DW	Eosinophil	6:31341493_T_C	rs9266520	283	6	31341493	T/C	C	0.459499	0.987421	upstream_gene_variant	MODIFIER	FGFR3P1	ENSG00000230994		0.0611298	0.00839035	12.4949	0.00185617	0.0601868	0.00815668	12.7854	TRUE	TRUE
BASO-SFL-DW	Basophil	6:31380422_A_G	rs2256174	284	6	31380422	A/G	A	0.496112	0.998487	intron_variant	MODIFIER	HCP5,MICA	ENSG00000204520,ENSG00000206337		0.062013	0.0084173	12.7592	0.00192269	0.0596115	0.00804639	12.8822	TRUE	TRUE	489	13
BASO-FSC-DW	Basophil	6:31385485_T_C	rs2596528	284	6	31385485	T/C	T	0.49449	0.991799	intron_variant	MODIFIER	HCP5	ENSG00000206337		0.0562942	0.00811012	11.4104	0.00158433	0.0545728	0.00768165	11.9081	TRUE	TRUE	507	12
PLT-SFL-DW	Platelet	6:31395095_A_G	rs201610020	285	6	31395095	A/G	G	0.240961	0.915746	intron_variant	MODIFIER	HCP5	ENSG00000206337		-0.0636861	0.009745	10.1972	0.00148365	-0.0581263	0.00863393	10.7694	TRUE	TRUE	329	63
PLT-FSC-DW	Platelet	6:31480671_C_T	rs3132460	286	6	31480671	C/T	C	0.239167	0.993321	upstream_gene_variant	MODIFIER				-0.0579962	0.00941536	9.13749	0.00122411	-0.0507437	0.00849952	8.62036	TRUE	TRUE	378	145
LY-SFL	Lymphocyte	6:31504015_G_A	rs9267482	287	6	31504015	G/A	A	0.027709	0.999215	intron_variant	MODIFIER	ATP6V1G2-DDX39B,DDX39B	ENSG00000198563,ENSG00000254870		-0.177442	0.0214258	15.9157	0.00169652	-0.142556	0.0212187	10.73	TRUE	TRUE
H-IPF	Platelet	6:31695368_G_A	rs11540321	288	6	31695368	G/A	A	0.036562	0.981568	missense_variant	MODERATE	DDAH2	ENSG00000213722		-0.129275	0.0191473	10.835	0.00117737	-0.106069	0.0164785	9.90838	TRUE	TRUE	664	8
P-LCR	Platelet	6:31705126_G_A	rs145269503	289	6	31705126	G/A	A	0.021715	0.987251	intron_variant	MODIFIER	CLIC1	ENSG00000213719		-0.171344	0.0242345	11.8106	0.00124736	-0.158502	0.0211308	13.1889	TRUE	TRUE	1397	4
IG#	Neutrophil	6:31832038_A_G	rs515688	290	6	31832038	A/G	G	0.129658	0.994241	intron_variant	MODIFIER	SLC44A4	ENSG00000204385		-0.0919507	0.0107676	16.8706	0.00190822	-0.0888211	0.0106227	16.1937	TRUE	TRUE	789	54
RE-LYMP#	Lymphocyte	6:32336299_A_G	rs115518187	291	6	32336299	A/G	G	0.020686	0.989175	intron_variant	MODIFIER	C6orf10	ENSG00000204296		-0.174865	0.0288395	8.87522	0.00123889	-0.169699	0.0284386	8.61264	TRUE	TRUE	291	807
LY-SFL-DW	Lymphocyte	6:32392591_T_C	rs2157333	292	6	32392591	T/C	C	0.326533	0.997285	intergenic_variant	MODIFIER				-0.0452456	0.00755128	8.68286	0.000900381	-0.0435399	0.00746528	8.25895	TRUE	TRUE	986	59
LY-SSC	Lymphocyte	6:32457324_C_T	rs75620297	293	6	32457324	C/T	T	0.497771	0.652482	intergenic_variant	MODIFIER				-0.0602613	0.00860653	11.5974	0.00181568	-0.0693776	0.00865975	14.9341	TRUE	TRUE	996	100
LY-SSC-DW	Lymphocyte	6:32558654_G_A	rs569726716	294	6	32558654	G/A	A	0.162455	0.819688	upstream_gene_variant	MODIFIER	HLA-DRB1	ENSG00000196126		-0.0840469	0.0104828	14.9673	0.00192227	-0.0712262	0.0106251	10.6859	TRUE	TRUE
RPI	Red Cell	6:32644159_T_C	rs28755217	295	6	32644159	T/C	C	0.325816	0.71863	intergenic_variant	MODIFIER				0.0688888	0.00874443	14.4781	0.00208487	0.0621008	0.00842084	12.7747	FALSE	TRUE	1664	189
PLT-SFL	Platelet	6:32644430_G_T	rs1694119	296	6	32644430	G/T	T	0.151106	0.776922	intergenic_variant	MODIFIER				0.0846519	0.012756	10.4924	0.00183839	0.076723	0.0112019	11.1205	TRUE	TRUE
PLT-FSC	Platelet	6:32658366_T_C	rs28371256	296	6	32658366	T/C	C	0.127327	0.914094	intergenic_variant	MODIFIER				0.0748563	0.0126096	8.53573	0.00124526	0.0682524	0.0113553	8.72822	TRUE	TRUE	71	93
MO-SFL	Monocyte	6:33239869_C_T	rs17215231	297	6	33239869	C/T	T	0.074757	0.991239	5_prime_UTR_variant	MODIFIER	RPS18	ENSG00000231500		0.105843	0.0134062	14.5374	0.00154975	0.107865	0.0124704	17.2711	TRUE	TRUE	1235	2
PLT-SFL	Platelet	6:36413997_A_G	rs12209346	298	6	36413997	A/G	G	0.267382	0.996021	intron_variant	MODIFIER	KCTD20	ENSG00000112078		-0.0724892	0.00907257	14.8696	0.00205867	-0.0619169	0.00796103	14.1171	FALSE	FALSE	16	54
IPF%	Platelet	6:36414308_A_T	rs6457918	298	6	36414308	A/T	A	0.297816	0.992854	intron_variant	MODIFIER	KCTD20	ENSG00000112078		0.0537491	0.0078173	11.2097	0.00120829	0.0460144	0.00671989	11.1172	FALSE	FALSE	823	67
P-LCR	Platelet	6:36414308_A_T	rs6457918	298	6	36414308	A/T	A	0.297999	0.992854	intron_variant	MODIFIER	KCTD20	ENSG00000112078		0.0555357	0.00770606	12.2418	0.00129041	0.0503182	0.0067101	13.1819	FALSE	FALSE	1398	61
IPF#	Platelet	6:36440679_A_AT	rs59683179	298	6	36440679	A/AT	AT	0.266198	0.993146	intron_variant	MODIFIER	KCTD20	ENSG00000112078		-0.0538103	0.00811176	10.4847	0.00113121	-0.0476722	0.00710941	10.6912	FALSE	FALSE
PLT-FSC	Platelet	6:36453265_CTTTTTT_C	rs570756857	298	6	36453265	CTTTTTT/C	C	0.28146	0.970351	intron_variant	MODIFIER	KCTD20	ENSG00000112078		-0.0621411	0.00901203	11.2698	0.00156191	-0.0554653	0.00810343	11.1071	FALSE	FALSE	73	50
PLT-SSC	Platelet	6:36499571_C_T	rs3798471	298	6	36499571	C/T	T	0.271296	0.982295	intron_variant	MODIFIER	STK38	ENSG00000112079		-0.0633845	0.00935712	10.902	0.00158851	-0.055566	0.00852996	10.1294	FALSE	FALSE	127	16
BASO-SFL	Basophil	6:36667065_G_A	rs6457941	299	6	36667065	G/A	A	0.388569	0.994556	intergenic_variant	MODIFIER				0.0547884	0.00840984	10.1379	0.00142634	0.0524004	0.00811404	9.96776	TRUE	TRUE	464	9
MO-SSC	Monocyte	6:37027232_C_T	rs9366927	300	6	37027232	C/T	C	0.496456	0.979387	intergenic_variant	MODIFIER				0.0661532	0.00695456	20.7289	0.00218801	0.0697969	0.00666085	24.932	FALSE	TRUE	1205	7
MO-SFL	Monocyte	6:37037670_C_T	rs4714034	301	6	37037670	C/T	T	0.448066	0.988779	intergenic_variant	MODIFIER				0.0590119	0.0071565	15.7854	0.00172242	0.0603301	0.00665683	18.8771	TRUE	TRUE	1236	23
RBC-FSC-DW	Red Cell	6:41920997_C_T	rs11758590	302	6	41920997	C/T	T	0.180249	0.993939	intron_variant	MODIFIER	CCND3	ENSG00000112576	CCND3 gene product cyclin D3 regulates the number of cell divisions that erythroid precursors undergo during terminal differentiation. https://doi.org/10.1101/gad.197020.112	-0.0674252	0.00950331	11.888	0.00134347	-0.0665568	0.00932427	12.0141	FALSE	FALSE	270	30
RBC-SSC	Red Cell	6:41920997_C_T	rs11758590	302	6	41920997	C/T	T	0.180168	0.993939	intron_variant	MODIFIER	CCND3	ENSG00000112576	CCND3 gene product cyclin D3 regulates the number of cell divisions that erythroid precursors undergo during terminal differentiation. https://doi.org/10.1101/gad.197020.112	0.080198	0.0099194	15.2063	0.00190003	0.0770638	0.00956211	15.0995	FALSE	FALSE	251	8
RBC-FSC	Red Cell	6:41924369_G_A	rs16895128	302	6	41924369	G/A	A	0.180135	0.994328	intron_variant	MODIFIER	CCND3	ENSG00000112576	CCND3 gene product cyclin D3 regulates the number of cell divisions that erythroid precursors undergo during terminal differentiation. https://doi.org/10.1101/gad.197020.112	0.112341	0.00913504	34.0312	0.00372775	0.0862611	0.0088232	21.8215	FALSE	FALSE	1580	4
Delta-HGB	Red Cell	6:41924369_G_A	rs16895128	302	6	41924369	G/A	A	0.180471	0.994328	intron_variant	MODIFIER	CCND3	ENSG00000112576		0.0636156	0.0104062	9.01042	0.0011971	0.0608011	0.0103153	8.41978	FALSE	FALSE	633	37
MicroR	Red Cell	6:41924369_G_A	rs16895128	302	6	41924369	G/A	A	0.179944	0.994328	intron_variant	MODIFIER	CCND3	ENSG00000112576		-0.110496	0.00895335	34.2654	0.00360333	-0.0818783	0.00880796	19.8148	FALSE	FALSE	1125	10
RBC-He	Red Cell	6:41924369_G_A	rs16895128	302	6	41924369	G/A	A	0.179872	0.994328	intron_variant	MODIFIER	CCND3	ENSG00000112576		0.114186	0.0091147	35.2783	0.00384681	0.0871907	0.00880539	22.3613	FALSE	FALSE	1460	4
RET-He	Red Cell	6:41924369_G_A	rs16895128	302	6	41924369	G/A	A	0.180021	0.994328	intron_variant	MODIFIER	CCND3	ENSG00000112576		0.115435	0.00902	36.7723	0.00393397	0.0871408	0.00880875	22.3211	FALSE	FALSE	1538	5
RET-FSC	Red Cell	6:41924369_G_A	rs16895128	302	6	41924369	G/A	A	0.179991	0.994328	intron_variant	MODIFIER	CCND3	ENSG00000112576		0.117306	0.00912121	37.1261	0.004062	0.0898748	0.00890447	23.1977	FALSE	FALSE	1620	5
RBC-FSC	Red Cell	6:41924998_C_T	rs112233623	303	6	41924998	C/T	T	0.011994	0.827884	intron_variant	MODIFIER	CCND3	ENSG00000112576	CCND3 gene product cyclin D3 regulates the number of cell divisions that erythroid precursors undergo during terminal differentiation. https://doi.org/10.1101/gad.197020.112	0.305422	0.0356994	16.93	0.00221082	0.341671	0.0332688	23.9845	FALSE	FALSE
Hyper-He	Red Cell	6:41924998_C_T	rs112233623	303	6	41924998	C/T	T	0.011995	0.827884	intron_variant	MODIFIER	CCND3	ENSG00000112576		0.224313	0.035762	9.44909	0.00119261	0.246833	0.0342874	12.2091	FALSE	FALSE
IRF-FSC	Red Cell	6:41924998_C_T	rs112233623	303	6	41924998	C/T	T	0.012079	0.827884	intron_variant	MODIFIER	CCND3	ENSG00000112576		0.277497	0.0355754	14.2091	0.00183781	0.295883	0.0342884	17.1934	FALSE	FALSE	978	1
MicroR	Red Cell	6:41924998_C_T	rs112233623	303	6	41924998	C/T	T	0.011967	0.827884	intron_variant	MODIFIER	CCND3	ENSG00000112576		-0.331648	0.035047	20.5238	0.00260101	-0.364525	0.0332682	27.1714	FALSE	FALSE
RBC-He	Red Cell	6:41924998_C_T	rs112233623	303	6	41924998	C/T	T	0.011988	0.827884	intron_variant	MODIFIER	CCND3	ENSG00000112576		0.303924	0.0356078	16.8546	0.00218811	0.338385	0.0331906	23.6501	FALSE	FALSE
RET-He	Red Cell	6:41924998_C_T	rs112233623	303	6	41924998	C/T	T	0.012054	0.827884	intron_variant	MODIFIER	CCND3	ENSG00000112576		0.333607	0.0351464	20.6443	0.00265073	0.35256	0.0330689	25.7751	FALSE	FALSE
RET-FSC	Red Cell	6:41924998_C_T	rs112233623	303	6	41924998	C/T	T	0.012024	0.827884	intron_variant	MODIFIER	CCND3	ENSG00000112576		0.324359	0.0355761	19.1135	0.00249964	0.343315	0.0334604	23.9413	FALSE	FALSE
RBC-SFL	Red Cell	6:41925290_T_A	rs11970772	302	6	41925290	T/A	A	0.212148	0.99672	intron_variant	MODIFIER	CCND3	ENSG00000112576	CCND3 gene product cyclin D3 regulates the number of cell divisions that erythroid precursors undergo during terminal differentiation. https://doi.org/10.1101/gad.197020.112	0.101658	0.009537	25.8021	0.00345459	0.0719963	0.00942468	13.6476	FALSE	FALSE	168	27
Hyper-He	Red Cell	6:41925290_T_A	rs11970772	302	6	41925290	T/A	A	0.211461	0.99672	intron_variant	MODIFIER	CCND3	ENSG00000112576		0.074108	0.00862409	17.0725	0.00183153	0.0581055	0.00865652	10.7118	FALSE	FALSE	782	16
IRF-FSC	Red Cell	6:41925290_T_A	rs11970772	302	6	41925290	T/A	A	0.211508	0.99672	intron_variant	MODIFIER	CCND3	ENSG00000112576		0.0760292	0.00860857	17.9872	0.00192804	0.0612823	0.0086871	11.7539	FALSE	FALSE
RBC-SFL	Red Cell	6:41942568_T_C	rs9367118	304	6	41942568	T/C	C	0.253257	0.962603	intron_variant	MODIFIER	CCND3	ENSG00000112576	CCND3 gene product cyclin D3 regulates the number of cell divisions that erythroid precursors undergo during terminal differentiation. https://doi.org/10.1101/gad.197020.112	-0.105858	0.00919615	29.9357	0.00423848	-0.0827164	0.00908933	19.0208	FALSE	FALSE
Hyper-He	Red Cell	6:41956353_C_G	rs9471708	304	6	41956353	C/G	G	0.278033	0.955634	intron_variant	MODIFIER	CCND3	ENSG00000112576		-0.0719612	0.00807584	18.2948	0.00207893	-0.0563243	0.00809779	11.4475	FALSE	FALSE
IRF-FSC	Red Cell	6:41956353_C_G	rs9471708	304	6	41956353	C/G	G	0.277834	0.955634	intron_variant	MODIFIER	CCND3	ENSG00000112576		-0.0731878	0.00806562	18.9405	0.00214946	-0.0586572	0.00813056	12.2584	FALSE	FALSE
RET-He	Red Cell	6:41956353_C_G	rs9471708	304	6	41956353	C/G	G	0.278123	0.955634	intron_variant	MODIFIER	CCND3	ENSG00000112576		-0.115236	0.00796116	46.7572	0.0053322	-0.0939701	0.00776532	32.9227	FALSE	FALSE
RET-FSC	Red Cell	6:41956353_C_G	rs9471708	304	6	41956353	C/G	G	0.277721	0.955634	intron_variant	MODIFIER	CCND3	ENSG00000112576		-0.113579	0.00804533	44.5275	0.00517535	-0.0927964	0.00784387	31.5096	FALSE	FALSE
RBC-FSC	Red Cell	6:41956585_T_C	rs9471709	304	6	41956585	T/C	C	0.269863	0.955206	intron_variant	MODIFIER	CCND3	ENSG00000112576	CCND3 gene product cyclin D3 regulates the number of cell divisions that erythroid precursors undergo during terminal differentiation. https://doi.org/10.1101/gad.197020.112	-0.110457	0.00813849	41.2324	0.004808	-0.0900662	0.00785576	29.6538	FALSE	FALSE
MicroR	Red Cell	6:41956585_T_C	rs9471709	304	6	41956585	T/C	C	0.270272	0.955206	intron_variant	MODIFIER	CCND3	ENSG00000112576		0.117342	0.00797592	48.2679	0.00543124	0.095408	0.00784207	33.2658	FALSE	FALSE
RBC-He	Red Cell	6:41956585_T_C	rs9471709	304	6	41956585	T/C	C	0.270132	0.955206	intron_variant	MODIFIER	CCND3	ENSG00000112576		-0.111936	0.0081118	42.5886	0.00494072	-0.0910518	0.00783134	30.4675	FALSE	FALSE
H-IPF	Platelet	6:47595155_A_T	rs1385742	305	6	47595155	A/T	A	0.349842	0.950414	downstream_gene_variant	MODIFIER	CD2AP	ENSG00000198087		0.0639091	0.00764735	16.1917	0.001858	0.0557226	0.00660166	16.4857	TRUE	TRUE	665	31
IPF%	Platelet	6:47595155_A_T	rs1385742	305	6	47595155	A/T	A	0.350011	0.950414	downstream_gene_variant	MODIFIER	CD2AP	ENSG00000198087		0.0556855	0.00765339	12.4634	0.00141092	0.0486652	0.00660794	12.7415	TRUE	TRUE	824	77
H-IPF	Platelet	6:47622573_A_G	rs6900182	306	6	47622573	A/G	A	0.321388	0.982146	upstream_gene_variant	MODIFIER	ADGRF2	ENSG00000164393		-0.0928682	0.00771421	32.6522	0.00376197	-0.0789443	0.00665522	31.6702	TRUE	TRUE
IPF%	Platelet	6:47622573_A_G	rs6900182	306	6	47622573	A/G	A	0.321293	0.982146	upstream_gene_variant	MODIFIER	ADGRF2	ENSG00000164393		-0.0864493	0.00772099	28.3733	0.00325939	-0.0756348	0.00666146	29.1001	TRUE	TRUE
IPF#	Platelet	6:47622573_A_G	rs6900182	306	6	47622573	A/G	A	0.321293	0.982146	upstream_gene_variant	MODIFIER	ADGRF2	ENSG00000164393		-0.0880153	0.00774426	29.2055	0.00337855	-0.0801875	0.00678341	31.459	TRUE	TRUE	904	74
P-LCR	Platelet	6:47622573_A_G	rs6900182	306	6	47622573	A/G	A	0.321553	0.982146	upstream_gene_variant	MODIFIER	ADGRF2	ENSG00000164393		-0.0532723	0.00761372	11.5822	0.00123823	-0.0489835	0.00662438	12.8388	TRUE	TRUE	1399	109
PLT-SFL-DW	Platelet	6:47623736_G_GACCT	rs58052358	306	6	47623736	G/GACCT	G	0.322769	0.996084	upstream_gene_variant	MODIFIER	ADGRF2	ENSG00000164393		-0.07156	0.00851604	16.3612	0.00223872	-0.0642602	0.00757882	16.6239	TRUE	TRUE
P-LCR	Platelet	6:52269199_T_C	rs3799272	307	6	52269199	T/C	C	0.070373	0.988406	3_prime_UTR_variant	MODIFIER	PAQR8	ENSG00000170915		-0.0831108	0.0138659	8.68852	0.000903774	-0.0869761	0.0120753	12.2212	FALSE	FALSE	1400	19
EO-SSC	Eosinophil	6:52387719_T_C	rs17664241	308	6	52387719	T/C	C	0.285347	0.987779	missense_variant	MODERATE	EFHC1	ENSG00000096093		0.0885222	0.00885812	22.7878	0.00319597	0.0834353	0.00744786	28.3451	TRUE	TRUE	512	13
EO-FSC	Eosinophil	6:52392054_C_T	rs6458843	308	6	52392054	C/T	C	0.28443	0.987064	intron_variant	MODIFIER	TRAM2	ENSG00000065308		-0.0613393	0.00907441	10.8589	0.00153156	-0.0551779	0.00854031	9.97603	TRUE	TRUE	597	20
NE-SFL	Neutrophil	6:52453220_C_A	rs2239619	309	6	52453220	C/A	C	0.39167	0.993095	downstream_gene_variant	MODIFIER	TRAM2-AS1	ENSG00000225791		-0.0454716	0.00718289	9.61208	0.000985303	-0.0503772	0.00580611	17.373	TRUE	TRUE	1295	6
NE-SSC	Neutrophil	6:52479221_C_CT	rs547256037	310	6	52479221	C/CT	CT	0.363431	0.955641	intergenic_variant	MODIFIER				0.0610785	0.00743136	15.6879	0.00172613	0.0614303	0.00604813	23.4797	TRUE	TRUE
NE-SSC	Neutrophil	6:71378188_A_G	rs781984	311	6	71378188	A/G	G	0.485141	0.991375	intron_variant	MODIFIER	SMAP1	ENSG00000112305		-0.0474213	0.00702126	10.842	0.0011234	-0.0424802	0.00572567	12.92	TRUE	TRUE
EO-SSC	Eosinophil	6:82463376_C_T	rs915125	312	6	82463376	C/T	T	0.293846	0.919252	upstream_gene_variant	MODIFIER	FAM46A	ENSG00000112773	Innate immunity. https://doi.org/10.1038/nri3665	0.0570374	0.00908537	9.46459	0.00135011	0.0528743	0.00763058	11.365	FALSE	TRUE	513	2
EO-SFL	Eosinophil	6:82463376_C_T	rs915125	312	6	82463376	C/T	T	0.293982	0.919252	upstream_gene_variant	MODIFIER	FAM46A	ENSG00000112773	Innate immunity. https://doi.org/10.1038/nri3665	0.0751471	0.00910063	15.827	0.00234418	0.0760821	0.00813026	20.0618	FALSE	TRUE	577	1
NE-FSC	Neutrophil	6:82463376_C_T	rs915125	312	6	82463376	C/T	T	0.295252	0.919252	upstream_gene_variant	MODIFIER	FAM46A	ENSG00000112773		0.205384	0.00804575	143.005	0.0175546	0.205494	0.00731608	171.105	FALSE	FALSE	1249	1
NE-SFL	Neutrophil	6:82463376_C_T	rs915125	312	6	82463376	C/T	T	0.29493	0.919252	upstream_gene_variant	MODIFIER	FAM46A	ENSG00000112773		0.15596	0.00797653	84.4047	0.010116	0.155361	0.00644913	126.55	FALSE	FALSE	1296	1
NE-SSC	Neutrophil	6:82463376_C_T	rs915125	312	6	82463376	C/T	T	0.294931	0.919252	upstream_gene_variant	MODIFIER	FAM46A	ENSG00000112773		0.100899	0.00797311	35.9784	0.00423405	0.0975903	0.00649935	50.0901	FALSE	FALSE
MO-SFL	Monocyte	6:82464987_G_A	rs171835	313	6	82464987	G/A	A	0.246142	0.919902	upstream_gene_variant	MODIFIER	FAM46A	ENSG00000112773		-0.0551192	0.00854698	9.94841	0.00112749	-0.0538626	0.00793807	10.9302	TRUE	TRUE	1208	51
NE-SSC-DW	Neutrophil	6:82464987_G_A	rs171835	313	6	82464987	G/A	A	0.246192	0.919902	upstream_gene_variant	MODIFIER	FAM46A	ENSG00000112773		-0.0588198	0.0084168	11.5558	0.00128414	-0.0589184	0.00791151	13.0119	TRUE	TRUE	1349	2
NE-FSC	Neutrophil	6:82476412_C_T	rs138446732	314	6	82476412	C/T	T	0.002345	0.822589	downstream_gene_variant	MODIFIER	SNORA70	ENSG00000206886,ENSG00000219702		0.69211	0.0798057	17.3737	0.00224132	0.708885	0.0720899	22.0649	FALSE	TRUE
NE-FSC	Neutrophil	6:82501719_C_T	rs559377462	315	6	82501719	C/T	T	0.001534	0.729786	intergenic_variant	MODIFIER				-0.828041	0.105423	14.3963	0.00210035	-0.964556	0.0953284	23.3081	FALSE	TRUE
NE-FSC	Neutrophil	6:82576673_C_CA	rs70984212	316	6	82576673	C/CA	CA	0.447309	0.902123	intron_variant	MODIFIER				-0.063846	0.00746559	16.9174	0.00201552	-0.0403031	0.00680856	8.48714	TRUE	TRUE
NE-FSC	Neutrophil	6:82723069_T_TA	rs61664078	317	6	82723069	T/TA	T	0.384927	0.943932	intergenic_variant	MODIFIER				0.0533968	0.00745297	12.1075	0.0013501	0.0539292	0.00674054	14.8956	FALSE	TRUE
EO-SSC-DW	Eosinophil	6:90866227_T_A	rs7774138	318	6	90866227	T/A	A	0.359904	0.974287	intron_variant	MODIFIER	BACH2	ENSG00000112182	Here, we observed increased numbers of eosinophils but not neutrophils in the bone marrow, spleen, peripheral blood, and bronchoalveolar lavage fluids of Bach2 KO mice compared with those of wild-type (WT) mice. https://doi.org/10.1620/tjem.241.175	-0.0567498	0.0087498	10.0543	0.00148385	-0.0566658	0.00859169	10.3653	FALSE	FALSE	612	44
EO-FSC-DW	Eosinophil	6:90951239_C_T	rs17513531	318	6	90951239	C/T	T	0.343312	0.992925	intron_variant	MODIFIER	BACH2	ENSG00000112182	Here, we observed increased numbers of eosinophils but not neutrophils in the bone marrow, spleen, peripheral blood, and bronchoalveolar lavage fluids of Bach2 KO mice compared with those of wild-type (WT) mice. https://doi.org/10.1620/tjem.241.175	-0.0533691	0.00892146	8.65704	0.00128427	-0.0528223	0.00883624	8.64083	FALSE	FALSE	628	50
LY-SSC-DW	Lymphocyte	6:90976768_G_A	rs72928038	319	6	90976768	G/A	A	0.176451	0.988369	intron_variant	MODIFIER	BACH2	ENSG00000112182	Bach2 maintains T cells in a naive state by suppressing effector memory-related genes. https://doi.org/10.1073/pnas.1306691110	-0.0700117	0.00922682	13.4878	0.00142457	-0.0702936	0.00914287	13.8168	FALSE	FALSE	1740	22
LY-SSC	Lymphocyte	6:91005743_G_T	rs6908626	319	6	91005743	G/T	T	0.180295	0.958292	intron_variant	MODIFIER	BACH2	ENSG00000112182	Bach2 maintains T cells in a naive state by suppressing effector memory-related genes. https://doi.org/10.1073/pnas.1306691110	0.0636029	0.0092479	11.2155	0.00119571	0.0607511	0.00907134	10.6665	FALSE	FALSE	997	2
LY-SSC	Lymphocyte	6:107439652_CT_C	rs540036765	320	6	107439652	CT/C	CT	0.439934	0.884315	upstream_gene_variant	MODIFIER	BEND3	ENSG00000178409		0.0441273	0.00745804	8.48362	0.000959558	0.0462023	0.00731347	9.5706	TRUE	TRUE	998	3
LY-SFL	Lymphocyte	6:109360357_G_GAGGAGAAGGAGAAGGA	rs138368085	321	6	109360357	G/GAGGAGAAGGAGAAGGA	GAGGAGAAGGAGAAGGA	0.122371	0.983864	intron_variant	MODIFIER	SESN1	ENSG00000080546	In addition to macrophages, the Sesns were demonstrated to regulate the function of T lymphocytes. The expression of Sesn1, Sesn2 and Sesn3 were all higher in human senescent CD4+ T cells from young donors. https://doi.org/10.1159/000484060	-0.0878859	0.0108258	15.325	0.00165904	-0.0913358	0.0105855	17.1903	FALSE	TRUE	1050	114
LY-SSC-DW	Lymphocyte	6:109372366_C_CA	rs199848413	321	6	109372366	C/CA	CA	0.124058	0.968028	intron_variant	MODIFIER	SESN1	ENSG00000080546	In addition to macrophages, the Sesns were demonstrated to regulate the function of T lymphocytes. The expression of Sesn1, Sesn2 and Sesn3 were all higher in human senescent CD4+ T cells from young donors. https://doi.org/10.1159/000484060	0.10489	0.0108631	21.3322	0.0023911	0.104098	0.0107696	21.3513	FALSE	TRUE	1741	74
Delta-He	Red Cell	6:109526290_G_A	rs1766813	322	6	109526290	G/A	A	0.399321	0.963555	intron_variant	MODIFIER	C6orf183	ENSG00000243587		-0.0426954	0.00739845	8.10309	0.000874494	-0.0425111	0.00735578	8.1215	FALSE	FALSE	642	116
RBC-SFL	Red Cell	6:109539853_G_A	rs410449	322	6	109539853	G/A	A	0.39272	0.994303	intron_variant	MODIFIER	C6orf183	ENSG00000243587		0.0661563	0.00806802	15.6184	0.00208759	0.0638698	0.0076608	16.1012	FALSE	FALSE	169	61
RBC-FSC-DW	Red Cell	6:109543428_T_A	rs421790	322	6	109543428	T/A	A	0.388824	0.985035	intron_variant	MODIFIER	C6orf183	ENSG00000243587		-0.051844	0.00759772	11.0517	0.00127746	-0.0521517	0.00745006	11.5834	FALSE	FALSE	271	77
Hyper-He	Red Cell	6:109607958_G_A	rs6932503	323	6	109607958	G/A	A	0.492369	0.979382	upstream_gene_variant	MODIFIER	CCDC162P	ENSG00000233908,ENSG00000203799		0.0697556	0.00719264	21.513	0.00243236	0.0691526	0.0068772	23.031	FALSE	FALSE	754	71
RBC-He	Red Cell	6:109617070_T_C	rs9480924	323	6	109617070	T/C	C	0.450557	0.976629	intron_variant	MODIFIER	CCDC162P	ENSG00000203799		0.0967731	0.00720678	40.3829	0.00463673	0.0962913	0.0066989	46.002	FALSE	FALSE	1461	45
RBC-FSC	Red Cell	6:109617070_T_C	rs9480924	323	6	109617070	T/C	C	0.450897	0.976629	intron_variant	MODIFIER	CCDC162P	ENSG00000203799		0.0951735	0.00722859	38.8626	0.00448532	0.0948072	0.00671762	44.3875	FALSE	FALSE	1581	55
MicroR	Red Cell	6:109617079_A_G	rs9487051	323	6	109617079	A/G	G	0.450195	0.974768	intron_variant	MODIFIER	CCDC162P	ENSG00000203799		-0.0888585	0.00708163	35.3883	0.00390874	-0.088081	0.0067015	38.6482	FALSE	FALSE	1126	3
RET-SFL	Red Cell	6:109617079_A_G	rs9487051	323	6	109617079	A/G	G	0.450156	0.974768	intron_variant	MODIFIER	CCDC162P	ENSG00000203799		0.0559049	0.00815096	11.158	0.00154715	0.0514355	0.00779904	10.3646	FALSE	FALSE	203	72
RBC-SSC	Red Cell	6:109633815_G_A	rs7757347	323	6	109633815	G/A	G	0.486286	0.978763	intron_variant	MODIFIER	CCDC162P	ENSG00000203799		0.0756951	0.00777856	21.6539	0.00286272	0.0735296	0.00749566	21.9563	FALSE	FALSE	252	57
IRF-FSC	Red Cell	6:109636205_T_C	rs6913093	323	6	109636205	T/C	T	0.484875	0.979695	intron_variant	MODIFIER	CCDC162P	ENSG00000203799		0.0586996	0.00716514	15.5916	0.00172125	0.0576839	0.00688633	16.2495	FALSE	FALSE	958	69
RET-He	Red Cell	6:109636205_T_C	rs6913093	323	6	109636205	T/C	T	0.48512	0.979695	intron_variant	MODIFIER	CCDC162P	ENSG00000203799		0.082081	0.00707208	30.4172	0.00336566	0.0826705	0.00663662	34.8233	FALSE	FALSE	1539	57
RET-FSC	Red Cell	6:109636205_T_C	rs6913093	323	6	109636205	T/C	T	0.484744	0.979695	intron_variant	MODIFIER	CCDC162P	ENSG00000203799		0.0816728	0.00714662	29.5194	0.00333212	0.0832014	0.00670526	34.5602	FALSE	FALSE	1621	58
BASO-FSC-DW	Basophil	6:109636205_T_C	rs6913093	323	6	109636205	T/C	T	0.485692	0.979695	intron_variant	MODIFIER	CCDC162P	ENSG00000203799		0.0515795	0.00813875	9.63173	0.00132913	0.0480091	0.00779372	9.13276	FALSE	FALSE	508	116
H-IPF	Platelet	6:110719624_C_CAA	rs547313748	324	6	110719624	C/CAA	C	0.35671	0.957715	intron_variant	MODIFIER	DDO	ENSG00000203797		-0.049052	0.0076693	9.79693	0.00110425	-0.043663	0.00658411	10.4727	FALSE	FALSE	666	17
IPF%	Platelet	6:110719624_C_CAA	rs547313748	324	6	110719624	C/CAA	C	0.356476	0.957715	intron_variant	MODIFIER	DDO	ENSG00000203797		-0.0496965	0.00767575	10.0216	0.00113312	-0.0463356	0.00659081	11.6785	FALSE	FALSE	826	22
PLT-SFL-DW	Platelet	6:110719624_C_CAA	rs547313748	324	6	110719624	C/CAA	C	0.356963	0.957715	intron_variant	MODIFIER	DDO	ENSG00000203797		-0.0622955	0.0085126	12.5992	0.00178157	-0.0576965	0.0075724	13.5806	FALSE	FALSE	331	18
PLT-SSC-DW	Platelet	6:110719624_C_CAA	rs547313748	324	6	110719624	C/CAA	C	0.356801	0.957715	intron_variant	MODIFIER	DDO	ENSG00000203797		-0.0595162	0.0086388	11.2516	0.00162582	-0.0588901	0.00794411	12.8971	FALSE	FALSE	416	28
IPF#	Platelet	6:110724106_C_T	rs9320328	324	6	110724106	C/T	C	0.36099	0.956215	intron_variant	MODIFIER	DDO	ENSG00000203797		-0.0463497	0.0076726	8.81468	0.000991121	-0.0420634	0.00672039	9.40718	FALSE	FALSE	905	28
RET-FSC	Red Cell	6:135312235_G_GGAGAAAT	rs138178348	325	6	135312235	G/GGAGAAAT	GGAGAAAT	0.062965	0.967042	intron_variant	MODIFIER	HBS1L	ENSG00000112339		-0.13947	0.0147407	20.518	0.00229534	-0.102321	0.0139673	12.6157	TRUE	TRUE
RBC-FSC	Red Cell	6:135350932_G_C	rs7750574	326	6	135350932	G/C	C	0.377039	0.994206	intron_variant	MODIFIER	HBS1L	ENSG00000112339	Induction of the ribosome rescue factors PELO and HBS1L is required to support protein synthesis when ABCE1 levels fall and for hemoglobin production during blood cell development. https://doi.org/10.1016/j.celrep.2016.08.088	0.0581194	0.00729637	14.7838	0.00158679	-0.0837123	0.00841799	22.5456	FALSE	FALSE	1582	43
RBC-He	Red Cell	6:135350932_G_C	rs7750574	326	6	135350932	G/C	C	0.376832	0.994206	intron_variant	MODIFIER	HBS1L	ENSG00000112339		0.0591102	0.00727549	15.3478	0.001641	-0.0717763	0.00819059	17.7048	FALSE	FALSE	1462	44
MicroR	Red Cell	6:135414850_G_A	rs55731938	327	6	135414850	G/A	A	0.116891	0.997648	intron_variant	MODIFIER	HBS1L	ENSG00000112339		0.110979	0.010735	24.3242	0.00254277	0.0735828	0.0102655	12.1109	FALSE	TRUE
RET-He	Red Cell	6:135417460_G_T	rs76267242	327	6	135417460	G/T	T	0.098748	0.991966	intron_variant	MODIFIER	HBS1L	ENSG00000112339		-0.125956	0.0117009	26.2962	0.00282385	-0.0858763	0.0111995	13.7473	FALSE	TRUE
RBC-FSC-DW	Red Cell	6:135418916_A_G	rs7776054	328	6	135418916	A/G	G	0.259234	0.985209	intron_variant	MODIFIER	HBS1L	ENSG00000112339	Induction of the ribosome rescue factors PELO and HBS1L is required to support protein synthesis when ABCE1 levels fall and for hemoglobin production during blood cell development. https://doi.org/10.1016/j.celrep.2016.08.088	-0.105088	0.00844545	34.8171	0.0042414	-0.105059	0.00828671	36.013	FALSE	FALSE	272	6
RBC-FSC	Red Cell	6:135418916_A_G	rs7776054	328	6	135418916	A/G	G	0.258471	0.985209	intron_variant	MODIFIER	HBS1L	ENSG00000112339	Induction of the ribosome rescue factors PELO and HBS1L is required to support protein synthesis when ABCE1 levels fall and for hemoglobin production during blood cell development. https://doi.org/10.1016/j.celrep.2016.08.088	0.212748	0.00811498	150.766	0.0173501	0.264452	0.00936698	172.833	FALSE	FALSE
RBC-SSC	Red Cell	6:135418916_A_G	rs7776054	328	6	135418916	A/G	G	0.259104	0.985209	intron_variant	MODIFIER	HBS1L	ENSG00000112339	Induction of the ribosome rescue factors PELO and HBS1L is required to support protein synthesis when ABCE1 levels fall and for hemoglobin production during blood cell development. https://doi.org/10.1016/j.celrep.2016.08.088	0.12744	0.00881136	46.6838	0.00623552	0.125422	0.00849442	48.4397	FALSE	FALSE	231	1
Delta-He	Red Cell	6:135418916_A_G	rs7776054	328	6	135418916	A/G	G	0.2581	0.985209	intron_variant	MODIFIER	HBS1L	ENSG00000112339		-0.0926773	0.00820475	28.8601	0.00328935	-0.0929466	0.00816098	29.2769	FALSE	FALSE	643	4
Delta-HGB	Red Cell	6:135418916_A_G	rs7776054	328	6	135418916	A/G	G	0.258881	0.985209	intron_variant	MODIFIER	HBS1L	ENSG00000112339		0.100078	0.00925733	26.5137	0.00384322	0.0998127	0.00917777	26.7706	FALSE	FALSE	634	13
MacroR	Red Cell	6:135418916_A_G	rs7776054	328	6	135418916	A/G	G	0.25556	0.985209	intron_variant	MODIFIER	HBS1L	ENSG00000112339		0.0916487	0.00831287	27.5379	0.00319599	0.0935249	0.0081999	29.357	FALSE	FALSE	1074	1
RDW-SD	Red Cell	6:135418916_A_G	rs7776054	328	6	135418916	A/G	G	0.257918	0.985209	intron_variant	MODIFIER	HBS1L	ENSG00000112339		0.0776192	0.00794933	21.7951	0.00230623	0.0772273	0.00766245	23.1343	FALSE	FALSE	1505	12
MO-SSC	Monocyte	6:135422296_A_T	rs11759553	328	6	135422296	A/T	T	0.270041	0.998503	intron_variant	MODIFIER	HBS1L	ENSG00000112339		0.0458772	0.00773245	8.52678	0.000829759	0.043018	0.00740837	8.19237	FALSE	TRUE	1206	35
IPF#	Platelet	6:135426558_A_T	rs4895440	328	6	135426558	A/T	T	0.269363	0.995186	upstream_gene_variant	MODIFIER	HBS1L	ENSG00000112339		0.0770333	0.00808705	20.7846	0.00233575	0.0740685	0.00708829	24.7954	FALSE	FALSE	907	9
Hyper-He	Red Cell	6:135427144_C_A	rs9376092	328	6	135427144	C/A	A	0.26998	0.998552	upstream_gene_variant	MODIFIER	HBS1L	ENSG00000112339		0.151132	0.00795004	79.8527	0.00900346	0.147173	0.00760633	82.2854	FALSE	FALSE	755	6
RBC-He	Red Cell	6:135427159_T_C	rs9389269	328	6	135427159	T/C	C	0.269113	0.998398	upstream_gene_variant	MODIFIER	HBS1L	ENSG00000112339		0.20938	0.00792684	153.025	0.0172459	0.250169	0.00892714	170.339	FALSE	FALSE
RET-He	Red Cell	6:135427159_T_C	rs9389269	328	6	135427159	T/C	C	0.269043	0.998398	upstream_gene_variant	MODIFIER	HBS1L	ENSG00000112339		0.164362	0.00784976	96.6216	0.0106254	0.151047	0.00751803	88.6035	FALSE	FALSE
RET-FSC	Red Cell	6:135427159_T_C	rs9389269	328	6	135427159	T/C	C	0.269623	0.998398	upstream_gene_variant	MODIFIER	HBS1L	ENSG00000112339		0.164056	0.0079292	94.3713	0.0106003	0.154253	0.00751966	92.2842	FALSE	FALSE
RBC-SFL	Red Cell	6:135427817_G_A	rs9402686	328	6	135427817	G/A	A	0.265935	0.988846	upstream_gene_variant	MODIFIER	HBS1L	ENSG00000112339	Induction of the ribosome rescue factors PELO and HBS1L is required to support protein synthesis when ABCE1 levels fall and for hemoglobin production during blood cell development. https://doi.org/10.1016/j.celrep.2016.08.088	0.0544049	0.00891797	8.97602	0.00115562	0.0542273	0.00847427	9.79968	FALSE	FALSE	170	16
IRF-FSC	Red Cell	6:135428537_A_C	rs7758845	328	6	135428537	A/C	C	0.267942	0.98748	upstream_gene_variant	MODIFIER	HBS1L	ENSG00000112339		0.128237	0.00800647	57.0099	0.00645124	0.125492	0.00770133	58.7708	FALSE	FALSE	959	8
MicroR	Red Cell	6:135428537_A_C	rs7758845	328	6	135428537	A/C	C	0.267434	0.98748	upstream_gene_variant	MODIFIER	HBS1L	ENSG00000112339		-0.18316	0.00785048	119.668	0.0131448	-0.170482	0.00751191	112.566	FALSE	FALSE
NE-FSC	Neutrophil	6:135488463_AAAG_A	rs60723314	329	6	135488463	AAAG/A	A	0.218608	0.979065	intergenic_variant	MODIFIER				-0.161133	0.00858733	77.8278	0.00887021	-0.0993053	0.0109304	18.9653	FALSE	TRUE	1250	13
NE-SSC	Neutrophil	6:135491872_G_T	rs10872428	329	6	135491872	G/T	T	0.195187	0.976364	intergenic_variant	MODIFIER				-0.129468	0.00888638	47.3559	0.00526624	-0.125684	0.00726329	66.103	FALSE	TRUE
NE-SFL	Neutrophil	6:135493878_A_C	rs1040441	330	6	135493878	A/C	C	0.354836	0.983401	intergenic_variant	MODIFIER				-0.147573	0.00733805	89.2253	0.00997107	-0.0610398	0.00921128	10.4584	FALSE	TRUE	1297	12
NE-SFL	Neutrophil	6:135494875_T_C	rs9321490	329	6	135494875	T/C	C	0.239109	0.989577	intergenic_variant	MODIFIER				-0.177384	0.00821336	102.718	0.0114493	-0.132304	0.0103172	36.8404	FALSE	TRUE
NE-FSC	Neutrophil	6:135499460_T_A	rs9376098	330	6	135499460	T/A	A	0.348487	0.976632	upstream_gene_variant	MODIFIER	MYB	ENSG00000118513	GABP cooperates with c-Myb and C/EBP to activate the neutrophil elastase promoter. PMID: 9192779 https://pubmed.ncbi.nlm.nih.gov/9192779/	-0.145056	0.00745313	83.6407	0.00955457	-0.0795965	0.009477	16.3316	FALSE	TRUE
NE-FSC	Neutrophil	6:135511259_C_T	rs187487616	331	6	135511259	C/T	T	0.00375	0.966101	splice_region_variant	LOW	MYB	ENSG00000118513	GABP cooperates with c-Myb and C/EBP to activate the neutrophil elastase promoter. PMID: 9192779 https://pubmed.ncbi.nlm.nih.gov/9192779/	0.453639	0.0582591	14.1621	0.00153762	0.376416	0.0525838	12.0804	FALSE	TRUE
NE-SFL	Neutrophil	6:135511259_C_T	rs187487616	331	6	135511259	C/T	T	0.00374	0.966101	splice_region_variant	LOW	MYB	ENSG00000118513	GABP cooperates with c-Myb and C/EBP to activate the neutrophil elastase promoter. PMID: 9192779 https://pubmed.ncbi.nlm.nih.gov/9192779/	0.488101	0.057841	16.4935	0.00177539	0.455614	0.0474571	21.0749	FALSE	TRUE
NE-FSC	Neutrophil	6:135715375_C_T	rs2614265	332	6	135715375	C/T	C	0.454675	0.985721	intron_variant	MODIFIER	AHI1	ENSG00000135541		0.0557647	0.00714226	14.2348	0.00154207	0.0707059	0.0064741	26.9991	FALSE	FALSE
NE-SFL	Neutrophil	6:135715375_C_T	rs2614265	332	6	135715375	C/T	C	0.454637	0.985721	intron_variant	MODIFIER	AHI1	ENSG00000135541		0.0619986	0.00708002	17.6972	0.00190609	0.0846346	0.00577199	47.8217	FALSE	FALSE
NE-SSC	Neutrophil	6:135848223_C_T	rs9389295	333	6	135848223	C/T	C	0.448491	0.997116	intron_variant	MODIFIER	LINC00271	ENSG00000231028		0.0492739	0.00703312	11.6104	0.00120108	0.0477725	0.00574773	16.0108	TRUE	TRUE
RDW-SD	Red Cell	6:139825002_C_T	rs590325	334	6	139825002	C/T	T	0.038006	0.940863	intergenic_variant	MODIFIER				0.150238	0.0186591	15.0881	0.00165049	0.111171	0.0184191	8.79654	FALSE	FALSE	1506	7
RBC-SFL	Red Cell	6:139828314_A_T	rs686036	334	6	139828314	A/T	A	0.036876	0.942368	intergenic_variant	MODIFIER				-0.204056	0.0214454	20.7412	0.0029577	-0.147521	0.0208723	11.7937	FALSE	FALSE	171	7
RBC-SFL-DW	Red Cell	6:139834869_G_A	rs654689	335	6	139834869	G/A	G	0.40369	0.998712	intergenic_variant	MODIFIER				0.0591652	0.00810935	12.5278	0.00168532	0.0574412	0.00791626	12.3894	FALSE	FALSE	264	23
RET-SFL	Red Cell	6:139835136_C_T	rs6908928	334	6	139835136	C/T	C	0.0367467	0.932392	intergenic_variant	MODIFIER				-0.382715	0.0219008	67.6528	0.0103691	-0.290749	0.021508	40.7929	FALSE	FALSE	204	5
HFR	Red Cell	6:139835780_G_A	rs668887	334	6	139835780	G/A	G	0.0378562	0.919869	intergenic_variant	MODIFIER				-0.219479	0.019673	28.1761	0.00350908	-0.173198	0.0196401	17.9183	FALSE	FALSE	731	6
LFR	Red Cell	6:139835780_G_A	rs668887	334	6	139835780	G/A	G	0.0372067	0.919869	intergenic_variant	MODIFIER				0.344217	0.0192569	70.7336	0.00848885	0.259364	0.0188217	42.3739	FALSE	FALSE	1703	6
MFR	Red Cell	6:139835780_G_A	rs668887	334	6	139835780	G/A	G	0.0372094	0.919869	intergenic_variant	MODIFIER				-0.357985	0.0192685	76.3212	0.00918215	-0.273228	0.0189118	46.4644	FALSE	FALSE	1089	5
RPI	Red Cell	6:139835780_G_A	rs668887	334	6	139835780	G/A	G	0.0371575	0.919869	intergenic_variant	MODIFIER				-0.251907	0.0191795	38.6783	0.00454059	-0.184988	0.0189084	21.8513	FALSE	FALSE	1665	4
MacroR	Red Cell	6:139837429_G_A	rs573454216	335	6	139837429	G/A	G	0.390644	0.968036	intergenic_variant	MODIFIER				-0.0533712	0.0074732	12.0353	0.00135611	-0.0532333	0.00737134	12.2812	FALSE	FALSE	1075	16
NE-FSC	Neutrophil	6:139839267_C_T	rs61286700	336	6	139839267	C/T	T	0.077736	0.960364	intergenic_variant	MODIFIER				0.0847362	0.0133997	9.59293	0.00102955	0.0740315	0.0120791	9.04892	FALSE	TRUE	1251	4
HFR	Red Cell	6:139840693_A_C	rs592423	335	6	139840693	A/C	A	0.443141	0.970707	intergenic_variant	MODIFIER				-0.099459	0.00733033	41.2085	0.00488209	-0.0834558	0.00732099	29.3273	FALSE	FALSE
Hyper-He	Red Cell	6:139840693_A_C	rs592423	335	6	139840693	A/C	A	0.441132	0.970707	intergenic_variant	MODIFIER				-0.0556676	0.00721798	13.9083	0.00152796	-0.054057	0.00690487	14.2967	FALSE	FALSE	756	16
LFR	Red Cell	6:139840693_A_C	rs592423	335	6	139840693	A/C	A	0.441256	0.970707	intergenic_variant	MODIFIER				0.157648	0.00712191	107.843	0.0122549	0.135173	0.00696393	82.8098	FALSE	FALSE
MFR	Red Cell	6:139840693_A_C	rs592423	335	6	139840693	A/C	A	0.441311	0.970707	intergenic_variant	MODIFIER				-0.160241	0.00712631	111.243	0.0126617	-0.136232	0.00699818	83.2829	FALSE	FALSE
MicroR	Red Cell	6:139840693_A_C	rs592423	335	6	139840693	A/C	A	0.440927	0.970707	intergenic_variant	MODIFIER				0.0662258	0.00706103	20.1767	0.00216232	0.0640476	0.00668647	20.9837	FALSE	FALSE	1128	2
RBC-He	Red Cell	6:139840693_A_C	rs592423	335	6	139840693	A/C	A	0.441024	0.970707	intergenic_variant	MODIFIER				-0.0794064	0.007182	27.6897	0.00310883	-0.0764959	0.00667965	29.5895	FALSE	FALSE	1463	2
RET-He	Red Cell	6:139840693_A_C	rs592423	335	6	139840693	A/C	A	0.441228	0.970707	intergenic_variant	MODIFIER				-0.0630375	0.00710851	18.1276	0.00195941	-0.0617639	0.00667354	19.6485	FALSE	FALSE	1541	4
RBC-SFL	Red Cell	6:139840693_A_C	rs592423	335	6	139840693	A/C	A	0.441386	0.970707	intergenic_variant	MODIFIER				-0.116575	0.00801597	47.1881	0.00670149	-0.104045	0.0078073	39.677	FALSE	FALSE
RBC-FSC	Red Cell	6:139840693_A_C	rs592423	335	6	139840693	A/C	A	0.441017	0.970707	intergenic_variant	MODIFIER				-0.080804	0.00720283	28.4797	0.00321921	-0.0784695	0.00669717	30.9261	FALSE	FALSE	1583	2
RBC-SSC	Red Cell	6:139840693_A_C	rs592423	335	6	139840693	A/C	A	0.441499	0.970707	intergenic_variant	MODIFIER				-0.0482944	0.00782937	9.16115	0.00115021	-0.0453475	0.00754879	8.71935	FALSE	FALSE	232	20
RET-SFL	Red Cell	6:139840693_A_C	rs592423	335	6	139840693	A/C	A	0.441342	0.970707	intergenic_variant	MODIFIER				-0.169488	0.00813286	95.7253	0.0141654	-0.143108	0.00799155	70.6199	FALSE	FALSE
RET-FSC	Red Cell	6:139840693_A_C	rs592423	335	6	139840693	A/C	A	0.441288	0.970707	intergenic_variant	MODIFIER				-0.0636921	0.00718573	18.1112	0.00200037	-0.0621687	0.00674413	19.4988	FALSE	FALSE	1623	5
RPI	Red Cell	6:139840693_A_C	rs592423	335	6	139840693	A/C	A	0.441071	0.970707	intergenic_variant	MODIFIER				-0.112357	0.00708928	55.8442	0.00622437	-0.0963946	0.0069928	42.4024	FALSE	FALSE
RDW-SD	Red Cell	6:139844429_G_A	rs590856	335	6	139844429	G/A	G	0.442398	0.965076	intergenic_variant	MODIFIER				-0.0733403	0.00706537	24.5157	0.00265371	-0.0637267	0.00697832	19.153	FALSE	FALSE
NE-FSC	Neutrophil	6:144441671_C_T	rs72992130	337	6	144441671	C/T	T	0.047671	0.937801	upstream_gene_variant	MODIFIER				-0.134854	0.0169626	14.7296	0.0016512	-0.121228	0.0152865	14.6491	FALSE	FALSE	1252	2
H-IPF	Platelet	6:158092638_T_C	rs688181	338	6	158092638	T/C	T	0.281605	0.989502	intron_variant	MODIFIER	ZDHHC14	ENSG00000175048		0.0558183	0.0079735	11.5933	0.00126063	0.0667224	0.006849	21.6724	FALSE	FALSE	668	3
IPF%	Platelet	6:158092638_T_C	rs688181	338	6	158092638	T/C	T	0.281524	0.989502	intron_variant	MODIFIER	ZDHHC14	ENSG00000175048		0.0495802	0.00797792	9.28878	0.00099443	0.0606048	0.00685505	18.0039	FALSE	FALSE	827	3
IPF#	Platelet	6:158092638_T_C	rs688181	338	6	158092638	T/C	T	0.281569	0.989502	intron_variant	MODIFIER	ZDHHC14	ENSG00000175048		0.0525824	0.00800241	10.3007	0.00111862	0.0610887	0.00701234	17.5059	FALSE	FALSE	908	3
PLT-SFL-DW	Platelet	6:158092638_T_C	rs688181	338	6	158092638	T/C	T	0.281523	0.989502	intron_variant	MODIFIER	ZDHHC14	ENSG00000175048		0.0589722	0.0088703	10.5279	0.00140686	0.0693832	0.00790008	17.7742	FALSE	FALSE	332	3
IG#	Neutrophil	6:159503362_T_C	rs509457	339	6	159503362	T/C	C	0.47621	0.990858	intergenic_variant	MODIFIER				-0.0931049	0.00721733	37.3477	0.00432445	-0.0931926	0.00713333	38.1949	TRUE	TRUE	790	3
IG%	Neutrophil	6:159503362_T_C	rs509457	339	6	159503362	T/C	C	0.476333	0.990858	intergenic_variant	MODIFIER				-0.105746	0.00725095	47.448	0.00557858	-0.105597	0.00718	48.1017	TRUE	TRUE	797	2
RET-He	Red Cell	6:164468195_C_CAA	rs56074448	340	6	164468195	C/CAA	C	0.493722	0.99198	intergenic_variant	MODIFIER				-0.0438795	0.00698152	9.48458	0.000962553	-0.039807	0.00655657	8.89268	FALSE	FALSE	1542	21
RET-FSC	Red Cell	6:164468195_C_CAA	rs56074448	340	6	164468195	C/CAA	C	0.493117	0.99198	intergenic_variant	MODIFIER				-0.0447635	0.00705831	9.64423	0.0010017	-0.0394731	0.00662686	8.58521	FALSE	FALSE	1624	21
EO-SSC	Eosinophil	7:2459036_CAAA_C	rs550605769	341	7	2459036	CAAA/C	CAAA	0.194431	0.947592	intron_variant	MODIFIER	CHST12	ENSG00000136213		0.0650956	0.0102306	9.70319	0.0013274	0.064874	0.00862119	13.2659	FALSE	TRUE	514	28
NE-SSC	Neutrophil	7:8037507_G_A	rs142269087	342	7	8037507	G/A	A	0.060029	0.995542	intron_variant	MODIFIER	UMAD1,GLCCI1	ENSG00000219545,ENSG00000106415	Glucocorticoid-induced transcript 1 (GLCCI1) is expressed in both lung cells and immune cells, and its expression is significantly enhanced by the presence of glucocorticoids in asthma-like conditions. https://doi.org/10.1186/s12931-016-0462-0	0.140021	0.014775	20.5817	0.00221254	0.138267	0.012069	29.6112	FALSE	FALSE
EO-SSC	Eosinophil	7:8067512_A_G	rs73050940	342	7	8067512	A/G	G	0.061046	0.989943	intron_variant	MODIFIER	GLCCI1	ENSG00000106415	Glucocorticoid-induced transcript 1 (GLCCI1) is expressed in both lung cells and immune cells, and its expression is significantly enhanced by the presence of glucocorticoids in asthma-like conditions. https://doi.org/10.1186/s12931-016-0462-0	0.238615	0.0166629	45.7857	0.0065272	0.232705	0.0140528	60.5929	FALSE	TRUE	515	30
EO-FSC	Eosinophil	7:8067512_A_G	rs73050940	342	7	8067512	A/G	G	0.060854	0.989943	intron_variant	MODIFIER	GLCCI1	ENSG00000106415	Glucocorticoid-induced transcript 1 (GLCCI1) is expressed in both lung cells and immune cells, and its expression is significantly enhanced by the presence of glucocorticoids in asthma-like conditions. https://doi.org/10.1186/s12931-016-0462-0	0.180716	0.0171005	25.3769	0.00373289	0.18008	0.0161195	28.194	FALSE	TRUE	598	41
EO-SFL	Eosinophil	7:8076699_G_A	rs73050959	342	7	8076699	G/A	A	0.060164	0.986956	intron_variant	MODIFIER	GLCCI1	ENSG00000106415	Glucocorticoid-induced transcript 1 (GLCCI1) is expressed in both lung cells and immune cells, and its expression is significantly enhanced by the presence of glucocorticoids in asthma-like conditions. https://doi.org/10.1186/s12931-016-0462-0	0.297111	0.0168338	68.9899	0.00998289	0.303227	0.0151037	88.3487	FALSE	TRUE	548	18
NE-FSC	Neutrophil	7:8095483_C_T	rs111677347	342	7	8095483	C/T	T	0.060148	0.97274	intron_variant	MODIFIER	GLCCI1	ENSG00000106415	Glucocorticoid-induced transcript 1 (GLCCI1) is expressed in both lung cells and immune cells, and its expression is significantly enhanced by the presence of glucocorticoids in asthma-like conditions. https://doi.org/10.1186/s12931-016-0462-0	0.122443	0.0150963	15.2985	0.00169503	0.121403	0.013607	18.3211	FALSE	FALSE	1253	33
NE-SFL	Neutrophil	7:8095483_C_T	rs111677347	342	7	8095483	C/T	T	0.060207	0.97274	intron_variant	MODIFIER	GLCCI1	ENSG00000106415	Glucocorticoid-induced transcript 1 (GLCCI1) is expressed in both lung cells and immune cells, and its expression is significantly enhanced by the presence of glucocorticoids in asthma-like conditions. https://doi.org/10.1186/s12931-016-0462-0	0.150756	0.0149381	23.2225	0.00257193	0.148191	0.0120976	33.7082	FALSE	FALSE	1298	29
EO-FSC-DW	Eosinophil	7:20529709_T_C	rs28490120	343	7	20529709	T/C	C	0.414598	0.984876	intergenic_variant	MODIFIER				-0.0578572	0.00864362	10.6621	0.0016249	-0.0554716	0.00855667	10.0388	TRUE	TRUE	629	73
LY-SFL-DW	Lymphocyte	7:28255530_A_AAAAC	rs113364328	344	7	28255530	A/AAAAC	AAAAC	0.208927	0.942627	intron_variant	MODIFIER	JAZF1-AS1	ENSG00000234336		0.0637511	0.00899737	11.8585	0.00134343	0.0637246	0.00888963	12.1125	TRUE	TRUE	987	13
RDW-SD	Red Cell	7:33085372_AT_A	rs369837642	345	7	33085372	AT/A	A	0.322557	0.962449	intron_variant	MODIFIER	NT5C3A	ENSG00000122643		0.0535452	0.00751578	11.9806	0.001253	0.053789	0.00723828	12.9593	FALSE	FALSE
EO-SFL	Eosinophil	7:36768658_G_T	rs6956701	346	7	36768658	G/T	T	0.334163	0.970173	upstream_gene_variant	MODIFIER	AOAH	ENSG00000136250	Aoah−/− mice had significantly reduced numbers of eosinophils, neutrophils, and lymphocytes in their airways. https://doi.org/10.1084/jem.20172225	0.0634211	0.00849996	13.0673	0.00178988	0.0691436	0.00762583	18.8879	TRUE	TRUE	549	7
PLT-SSC-DW	Platelet	7:37441042_G_A	rs11765537	347	7	37441042	G/A	A	0.199234	0.896879	intron_variant	MODIFIER	ELMO1	ENSG00000155849		0.0738591	0.0106139	11.4642	0.00174063	0.0715213	0.00977393	12.5868	TRUE	TRUE	417	23
IPF%	Platelet	7:44917040_A_G	rs8840	348	7	44917040	A/G	G	0.433987	0.975736	3_prime_UTR_variant	MODIFIER	PURB	ENSG00000146676		-0.0538816	0.00728732	12.8459	0.00142631	-0.0470454	0.00627297	13.1843	FALSE	FALSE	828	15
IPF#	Platelet	7:44917040_A_G	rs8840	348	7	44917040	A/G	G	0.434011	0.975736	3_prime_UTR_variant	MODIFIER	PURB	ENSG00000146676		-0.0717498	0.00731591	21.9802	0.00252918	-0.064709	0.00641758	23.1516	FALSE	FALSE	909	14
P-LCR	Platelet	7:44917040_A_G	rs8840	348	7	44917040	A/G	G	0.434158	0.975736	3_prime_UTR_variant	MODIFIER	PURB	ENSG00000146676		-0.0503269	0.00718685	11.6	0.00124444	-0.040985	0.00626442	10.2128	FALSE	FALSE	1402	16
H-IPF	Platelet	7:44925896_G_A	rs1990053	348	7	44925896	G/A	A	0.434098	0.973515	non_coding_transcript_exon_variant	MODIFIER				-0.0566907	0.00729148	14.1221	0.001579	-0.0495125	0.00627233	14.5211	FALSE	FALSE	669	15
RE-LYMP(L)%	Lymphocyte	7:45008506_T_C	rs10253506	349	7	45008506	T/C	T	0.155653	0.99679	3_prime_UTR_variant	MODIFIER	MYO1G	ENSG00000136286	Myo1g is an active player in maintaining cell stiffness in B‐lymphocytes. https://doi.org/10.1002/cm.21299	-0.078276	0.0112821	11.4007	0.00161052	-0.0757569	0.0111382	10.977	FALSE	FALSE	318	3
LY-SSC	Lymphocyte	7:45009341_A_G	rs3735485	349	7	45009341	A/G	A	0.155118	0.990269	missense_variant	MODERATE	MYO1G	ENSG00000136286	Myo1g is an active player in maintaining cell stiffness in B‐lymphocytes. https://doi.org/10.1002/cm.21299	-0.0791612	0.00964678	15.6407	0.00164253	-0.0775292	0.00946954	15.5603	FALSE	FALSE	999	11
LY-SFL	Lymphocyte	7:45009341_A_G	rs3735485	349	7	45009341	A/G	A	0.155065	0.990269	missense_variant	MODERATE	MYO1G	ENSG00000136286	Myo1g is an active player in maintaining cell stiffness in B‐lymphocytes. https://doi.org/10.1002/cm.21299	-0.0885666	0.00969441	19.1878	0.00205545	-0.0864783	0.00948276	19.1029	FALSE	FALSE	1051	3
MO-SSC	Monocyte	7:45016621_C_T	rs61739531	350	7	45016621	C/T	T	0.216845	0.974618	missense_variant	MODERATE	MYO1G	ENSG00000136286	Herein, we show that the unconventional class-I myosin, myosin 1G (Myo1G) is localised at phagocytic cups following Fcγ-receptor (Fcγ-R) ligation in macrophages. https://doi.org/10.1242/jcs.109561	0.0496482	0.00844864	8.37768	0.00083721	0.0505353	0.00808333	9.38731	TRUE	TRUE	1181	12
NE-FSC	Neutrophil	7:50284557_G_A	rs76641566	351	7	50284557	G/A	A	0.07471	0.970148	intergenic_variant	MODIFIER				-0.104971	0.0135984	13.9321	0.00152344	-0.0994791	0.0122645	15.2871	FALSE	FALSE	1254	8
NE-SFL	Neutrophil	7:50284557_G_A	rs76641566	351	7	50284557	G/A	A	0.07474	0.970148	intergenic_variant	MODIFIER				-0.119333	0.0134738	18.0839	0.00196955	-0.0936557	0.0111531	16.3258	FALSE	FALSE	1299	2
NE-SSC	Neutrophil	7:50284557_G_A	rs76641566	351	7	50284557	G/A	A	0.07473	0.970148	intergenic_variant	MODIFIER				-0.0905471	0.0134534	10.7717	0.00113382	-0.0881367	0.0109834	14.9798	FALSE	FALSE
NE-SFL	Neutrophil	7:50305012_TA_T	rs71753197	352	7	50305012	TA/T	TA	0.368156	0.948854	intergenic_variant	MODIFIER				-0.0646272	0.00742233	17.5063	0.00194313	-0.0372638	0.00616141	8.8295	FALSE	FALSE
NE-FSC	Neutrophil	7:50370254_C_T	rs149007767	353	7	50370254	C/T	T	0.159608	0.912236	intron_variant	MODIFIER	IKZF1	ENSG00000185811	Here we investigated the mechanism how IMIDs induce degradation of IKZF1 and confirmed our studies in vivo by using the humanized NOD/SCID/Gamma-c KO (NSG) mouse model. https://doi.org/10.1182/blood.V126.23.3003.3003	-0.0843785	0.0100793	16.2448	0.00190999	-0.0768836	0.00908884	16.5546	FALSE	FALSE
NE-SFL	Neutrophil	7:50370254_C_T	rs149007767	353	7	50370254	C/T	T	0.159618	0.912236	intron_variant	MODIFIER	IKZF1	ENSG00000185811	Here we investigated the mechanism how IMIDs induce degradation of IKZF1 and confirmed our studies in vivo by using the humanized NOD/SCID/Gamma-c KO (NSG) mouse model. https://doi.org/10.1182/blood.V126.23.3003.3003	-0.104046	0.0099881	24.6832	0.00290429	-0.0984815	0.00811787	33.0807	FALSE	FALSE
NE-SSC-DW	Neutrophil	7:50370254_C_T	rs149007767	353	7	50370254	C/T	T	0.159986	0.912236	intron_variant	MODIFIER	IKZF1	ENSG00000185811	Here we investigated the mechanism how IMIDs induce degradation of IKZF1 and confirmed our studies in vivo by using the humanized NOD/SCID/Gamma-c KO (NSG) mouse model. https://doi.org/10.1182/blood.V126.23.3003.3003	0.0673862	0.0099284	10.9419	0.00122051	0.0689294	0.0093478	12.7721	FALSE	FALSE	1350	4
NE-SFL-DW	Neutrophil	7:50370254_C_T	rs149007767	353	7	50370254	C/T	T	0.159836	0.912236	intron_variant	MODIFIER	IKZF1	ENSG00000185811	Here we investigated the mechanism how IMIDs induce degradation of IKZF1 and confirmed our studies in vivo by using the humanized NOD/SCID/Gamma-c KO (NSG) mouse model. https://doi.org/10.1182/blood.V126.23.3003.3003	0.102782	0.010096	23.6155	0.00283728	0.106213	0.00962394	27.5513	FALSE	FALSE	1365	1
NE-FSC-DW	Neutrophil	7:50370254_C_T	rs149007767	353	7	50370254	C/T	T	0.16004	0.912236	intron_variant	MODIFIER	IKZF1	ENSG00000185811	Here we investigated the mechanism how IMIDs induce degradation of IKZF1 and confirmed our studies in vivo by using the humanized NOD/SCID/Gamma-c KO (NSG) mouse model. https://doi.org/10.1182/blood.V126.23.3003.3003	0.060145	0.00978803	9.09642	0.00097256	0.0626376	0.00887108	11.7743	FALSE	FALSE	1374	2
RBC-FSC	Red Cell	7:50427982_G_A	rs6592965	354	7	50427982	G/A	A	0.459588	0.983346	intron_variant	MODIFIER	IKZF1	ENSG00000185811	Numerous studies using both human primary hematopoietic cells and mouse models have suggested that IKZF1 plays a key role in erythropoiesis and the fetal-to-adult hemoglobin (Hb) switch. https://doi.org/10.1182/blood-2016-08-731943	0.0488133	0.00712205	11.1433	0.00118359	0.0505062	0.00660405	13.6792	FALSE	FALSE	1584	3
HFR	Red Cell	7:50427982_G_A	rs6592965	354	7	50427982	G/A	A	0.460347	0.983346	intron_variant	MODIFIER	IKZF1	ENSG00000185811		0.0635915	0.00723846	17.8067	0.00200922	0.0658007	0.00703265	20.0614	FALSE	FALSE	732	1
LFR	Red Cell	7:50427982_G_A	rs6592965	354	7	50427982	G/A	A	0.459587	0.983346	intron_variant	MODIFIER	IKZF1	ENSG00000185811		-0.0548415	0.00702901	14.2157	0.00149397	-0.0562231	0.00668698	16.3651	FALSE	FALSE	1704	2
MFR	Red Cell	7:50427982_G_A	rs6592965	354	7	50427982	G/A	A	0.459664	0.983346	intron_variant	MODIFIER	IKZF1	ENSG00000185811		0.0463975	0.00703397	10.3749	0.00106936	0.0468257	0.0067199	11.4868	FALSE	FALSE	1090	3
RBC-He	Red Cell	7:50427982_G_A	rs6592965	354	7	50427982	G/A	A	0.459581	0.983346	intron_variant	MODIFIER	IKZF1	ENSG00000185811		0.0501246	0.00710357	11.7669	0.00124803	0.0517794	0.00658801	14.4031	FALSE	FALSE	1464	3
RDW-SD	Red Cell	7:50427982_G_A	rs6592965	354	7	50427982	G/A	A	0.45942	0.983346	intron_variant	MODIFIER	IKZF1	ENSG00000185811		0.0469915	0.00695613	10.8464	0.00109683	0.042793	0.00669576	9.77835	FALSE	FALSE	1508	5
RET-He	Red Cell	7:50427982_G_A	rs6592965	354	7	50427982	G/A	A	0.459678	0.983346	intron_variant	MODIFIER	IKZF1	ENSG00000185811		0.0594175	0.00702686	16.5571	0.00175374	0.0588214	0.00658245	18.3764	FALSE	FALSE	1543	1
RET-FSC	Red Cell	7:50427982_G_A	rs6592965	354	7	50427982	G/A	A	0.459944	0.983346	intron_variant	MODIFIER	IKZF1	ENSG00000185811		0.0594749	0.00710526	16.2414	0.00175728	0.0592896	0.00665277	18.2817	FALSE	FALSE	1625	1
NE-SFL	Neutrophil	7:50436948_A_G	rs12718731	355	7	50436948	A/G	G	0.404318	0.97411	3_prime_UTR_variant	MODIFIER	IKZF1	ENSG00000185811	Here we investigated the mechanism how IMIDs induce degradation of IKZF1 and confirmed our studies in vivo by using the humanized NOD/SCID/Gamma-c KO (NSG) mouse model. https://doi.org/10.1182/blood.V126.23.3003.3003	-0.0444135	0.00717217	9.22749	0.000950162	-0.0515684	0.00583773	17.9766	FALSE	TRUE
LY-SFL	Lymphocyte	7:64510023_G_T	rs150484258	356	7	64510023	G/T	T	0.011897	0.882319	intron_variant	MODIFIER	CCT6P3	ENSG00000234585		0.202361	0.0343464	8.41784	0.000962772	0.2001	0.0335982	8.58305	TRUE	TRUE	1052	2
NE-FSC	Neutrophil	7:65422470_C_A	rs56720903	357	7	65422470	C/A	A	0.114343	0.907708	3_prime_UTR_variant	MODIFIER	VKORC1L1	ENSG00000196715		0.0940982	0.0116493	15.18	0.00179336	0.0949544	0.0104853	18.8489	FALSE	TRUE	1256	216
H-IPF	Platelet	7:80218961_C_T	rs6961069	358	7	80218961	C/T	T	0.406341	0.972977	intron_variant	MODIFIER	CD36	ENSG00000135218		-0.0558033	0.00739177	13.3592	0.00150237	-0.0582396	0.00635678	19.2709	FALSE	TRUE	670	47
IPF%	Platelet	7:80218961_C_T	rs6961069	358	7	80218961	C/T	T	0.406086	0.972977	intron_variant	MODIFIER	CD36	ENSG00000135218		-0.0606632	0.00739445	15.6331	0.0017751	-0.0612	0.00636232	21.152	FALSE	TRUE	829	14
PLT-SSC	Platelet	7:80218961_C_T	rs6961069	358	7	80218961	C/T	T	0.407925	0.972977	intron_variant	MODIFIER	CD36	ENSG00000135218		-0.0738626	0.00856239	17.1985	0.00263534	-0.0725699	0.00780875	19.7977	FALSE	TRUE	128	8
IPF#	Platelet	7:80222871_CGCGTCCG_C	rs149312690	359	7	80222871	CGCGTCCG/C	C	0.064464	0.952583	intron_variant	MODIFIER	CD36	ENSG00000135218		-0.105869	0.0148905	11.9349	0.0013519	-0.105328	0.013051	15.1418	FALSE	FALSE	910	56
PLT-SFL	Platelet	7:80234243_G_T	rs17154155	358	7	80234243	G/T	T	0.413695	0.999126	intron_variant	MODIFIER	CD36	ENSG00000135218		-0.0503141	0.00818382	9.10531	0.00122804	-0.0468087	0.00718657	10.1269	FALSE	TRUE	17	100
PLT-FSC	Platelet	7:80234243_G_T	rs17154155	358	7	80234243	G/T	T	0.413699	0.999126	intron_variant	MODIFIER	CD36	ENSG00000135218		-0.0557042	0.00816206	11.0552	0.00150526	-0.0562707	0.00734857	13.7087	FALSE	TRUE	74	48
P-LCR	Platelet	7:80252295_A_C	rs12706912	358	7	80252295	A/C	C	0.427329	0.988329	intron_variant	MODIFIER	CD36	ENSG00000135218		-0.045215	0.00716925	9.54535	0.0010006	-0.0434577	0.00624744	11.4491	FALSE	TRUE	1403	70
RDW-SD	Red Cell	7:80304612_A_G	rs3211960	360	7	80304612	A/G	G	0.437151	0.989473	intron_variant	MODIFIER	CD36	ENSG00000135218		0.0418519	0.00702639	8.58859	0.000861953	0.0445115	0.00677049	10.3056	FALSE	FALSE	1510	29
NE-SSC	Neutrophil	7:92199348_T_C	rs11971255	361	7	92199348	T/C	C	0.038573	0.978639	intron_variant	MODIFIER	FAM133B	ENSG00000234545		-0.105492	0.0182135	8.1576	0.000825408	0.195893	0.0238059	15.7099	TRUE	TRUE
NE-SFL	Neutrophil	7:92218099_C_T	rs116316720	361	7	92218099	C/T	T	0.038854	0.963512	intron_variant	MODIFIER	FAM133B	ENSG00000234545		-0.139191	0.0183342	13.5013	0.00144703	0.174611	0.0237444	12.7065	TRUE	TRUE
EO-SFL	Eosinophil	7:92218899_A_C	rs74927662	362	7	92218899	A/C	C	0.060376	0.931862	intron_variant	MODIFIER	FAM133B	ENSG00000234545		-0.101841	0.0172029	8.4922	0.00117678	-0.103768	0.0173086	8.68708	FALSE	TRUE
NE-SFL	Neutrophil	7:92218899_A_C	rs74927662	362	7	92218899	A/C	C	0.059918	0.931862	intron_variant	MODIFIER	FAM133B	ENSG00000234545		-0.14226	0.0151978	20.1007	0.00227991	-0.220885	0.0205868	26.0926	FALSE	FALSE
NE-SSC	Neutrophil	7:92218899_A_C	rs74927662	362	7	92218899	A/C	C	0.059936	0.931862	intron_variant	MODIFIER	FAM133B	ENSG00000234545		-0.112779	0.0151726	12.9743	0.00143328	-0.242324	0.0208182	30.5357	FALSE	FALSE
MO-SSC	Monocyte	7:92236829_A_G	rs4272	363	7	92236829	A/G	G	0.212602	0.974527	3_prime_UTR_variant	MODIFIER	CDK6	ENSG00000105810	Collectively, our work unravels a ZFP36L1-mediated regulatory circuit through repressing CDK6 expression during monocyte/macrophage differentiation, which may also provide a therapeutic target for AML therapy. https://doi.org/10.1038/srep16229	-0.0973354	0.00850493	29.6015	0.003172	-0.106514	0.00816757	38.0664	FALSE	TRUE	1182	4
MO-SFL	Monocyte	7:92237426_G_A	rs42032	364	7	92237426	G/A	A	0.261746	0.979741	3_prime_UTR_variant	MODIFIER	CDK6	ENSG00000105810	Collectively, our work unravels a ZFP36L1-mediated regulatory circuit through repressing CDK6 expression during monocyte/macrophage differentiation, which may also provide a therapeutic target for AML therapy. https://doi.org/10.1038/srep16229	-0.048418	0.00811523	8.61498	0.000906003	-0.0617056	0.00760864	15.2832	FALSE	TRUE	1209	6
EO-SSC	Eosinophil	7:92237533_A_T	rs42033	363	7	92237533	A/T	T	0.207145	0.9785	3_prime_UTR_variant	MODIFIER	CDK6	ENSG00000105810	Collectively, our work unravels a ZFP36L1-mediated regulatory circuit through repressing CDK6 expression during monocyte/macrophage differentiation, which may also provide a therapeutic target for AML therapy. https://doi.org/10.1038/srep16229	-0.0986546	0.00985093	22.8818	0.00319693	-0.125606	0.00842562	49.3541	FALSE	FALSE	516	10
EO-SFL	Eosinophil	7:92237533_A_T	rs42033	363	7	92237533	A/T	T	0.207245	0.9785	3_prime_UTR_variant	MODIFIER	CDK6	ENSG00000105810	Collectively, our work unravels a ZFP36L1-mediated regulatory circuit through repressing CDK6 expression during monocyte/macrophage differentiation, which may also provide a therapeutic target for AML therapy. https://doi.org/10.1038/srep16229	-0.109432	0.00986991	27.8405	0.00393497	-0.125175	0.00984047	36.2474	FALSE	FALSE
NE-SSC-DW	Neutrophil	7:92244422_C_T	rs42039	363	7	92244422	C/T	T	0.244837	0.994604	3_prime_UTR_variant	MODIFIER	CDK6	ENSG00000105810	CDK6, in neutrophils, is required for clearance of the fungal pathogen Candida albicans. https://doi.org/10.1016/j.devcel.2017.10.013	0.061893	0.00809122	13.6948	0.00141655	0.0723138	0.0076745	20.3345	FALSE	FALSE	1351	8
NE-SSC	Neutrophil	7:92244630_TATACA_T	rs3731387	363	7	92244630	TATACA/T	T	0.245035	0.993254	intron_variant	MODIFIER	CDK6	ENSG00000105810	CDK6, in neutrophils, is required for clearance of the fungal pathogen Candida albicans. https://doi.org/10.1016/j.devcel.2017.10.013	-0.120846	0.00811801	49.3921	0.00540318	-0.13227	0.00719177	74.4912	FALSE	FALSE
NE-FSC	Neutrophil	7:92245927_C_T	rs42040	363	7	92245927	C/T	T	0.244696	0.996162	intron_variant	MODIFIER	CDK6	ENSG00000105810	CDK6, in neutrophils, is required for clearance of the fungal pathogen Candida albicans. https://doi.org/10.1016/j.devcel.2017.10.013	-0.128127	0.00819708	54.3477	0.0060682	-0.147899	0.00743778	86.8128	FALSE	FALSE	1257	7
NE-SFL	Neutrophil	7:92245927_C_T	rs42040	363	7	92245927	C/T	T	0.244778	0.996162	intron_variant	MODIFIER	CDK6	ENSG00000105810	CDK6, in neutrophils, is required for clearance of the fungal pathogen Candida albicans. https://doi.org/10.1016/j.devcel.2017.10.013	-0.141891	0.00812255	67.606	0.00744366	-0.136512	0.00712034	80.8151	FALSE	FALSE	1300	4
EO-SSC	Eosinophil	7:92408329_C_T	rs8	365	7	92408329	C/T	T	0.220184	0.907006	intron_variant	MODIFIER	CDK6	ENSG00000105810	Collectively, our work unravels a ZFP36L1-mediated regulatory circuit through repressing CDK6 expression during monocyte/macrophage differentiation, which may also provide a therapeutic target for AML therapy. https://doi.org/10.1038/srep16229	-0.122539	0.0100225	33.6484	0.00515652	-0.111425	0.00861635	37.4249	FALSE	FALSE
EO-SFL	Eosinophil	7:92408329_C_T	rs8	365	7	92408329	C/T	T	0.220324	0.907006	intron_variant	MODIFIER	CDK6	ENSG00000105810	Collectively, our work unravels a ZFP36L1-mediated regulatory circuit through repressing CDK6 expression during monocyte/macrophage differentiation, which may also provide a therapeutic target for AML therapy. https://doi.org/10.1038/srep16229	-0.145946	0.0100392	47.155	0.00731797	-0.139779	0.00918979	51.3279	FALSE	FALSE
EO-FSC	Eosinophil	7:92408329_C_T	rs8	365	7	92408329	C/T	T	0.220056	0.907006	intron_variant	MODIFIER	CDK6	ENSG00000105810	Collectively, our work unravels a ZFP36L1-mediated regulatory circuit through repressing CDK6 expression during monocyte/macrophage differentiation, which may also provide a therapeutic target for AML therapy. https://doi.org/10.1038/srep16229	-0.0818713	0.0102689	14.8091	0.00230086	-0.0606161	0.00975819	9.27527	FALSE	FALSE
NE-FSC	Neutrophil	7:92408370_C_T	rs445	366	7	92408370	C/T	T	0.102613	0.962462	intron_variant	MODIFIER	CDK6	ENSG00000105810	CDK6, in neutrophils, is required for clearance of the fungal pathogen Candida albicans. https://doi.org/10.1016/j.devcel.2017.10.013	0.243637	0.0118773	92.7815	0.010932	0.258377	0.010727	126.507	FALSE	FALSE
NE-SFL	Neutrophil	7:92408370_C_T	rs445	366	7	92408370	C/T	T	0.102593	0.962462	intron_variant	MODIFIER	CDK6	ENSG00000105810	CDK6, in neutrophils, is required for clearance of the fungal pathogen Candida albicans. https://doi.org/10.1016/j.devcel.2017.10.013	0.277246	0.0117659	122.04	0.0141536	0.329482	0.0100997	229.553	FALSE	FALSE
NE-SSC-DW	Neutrophil	7:92408370_C_T	rs445	366	7	92408370	C/T	T	0.102943	0.962462	intron_variant	MODIFIER	CDK6	ENSG00000105810	CDK6, in neutrophils, is required for clearance of the fungal pathogen Candida albicans. https://doi.org/10.1016/j.devcel.2017.10.013	-0.143979	0.0116838	34.1666	0.00382865	-0.150196	0.0110284	41.415	FALSE	FALSE
NE-SSC	Neutrophil	7:92408370_C_T	rs445	366	7	92408370	C/T	T	0.102581	0.962462	intron_variant	MODIFIER	CDK6	ENSG00000105810	CDK6, in neutrophils, is required for clearance of the fungal pathogen Candida albicans. https://doi.org/10.1016/j.devcel.2017.10.013	0.28118	0.0117481	125.869	0.0145566	0.343054	0.0101781	244.715	FALSE	FALSE
EO-SSC-DW	Eosinophil	7:92408370_C_T	rs445	366	7	92408370	C/T	T	0.103027	0.962462	intron_variant	MODIFIER	CDK6	ENSG00000105810	Collectively, our work unravels a ZFP36L1-mediated regulatory circuit through repressing CDK6 expression during monocyte/macrophage differentiation, which may also provide a therapeutic target for AML therapy. https://doi.org/10.1038/srep16229	-0.104518	0.0138713	13.3107	0.00201903	-0.10873	0.0135526	14.9699	FALSE	FALSE	613	1
EO-SSC	Eosinophil	7:92408370_C_T	rs445	366	7	92408370	C/T	T	0.102997	0.962462	intron_variant	MODIFIER	CDK6	ENSG00000105810	Collectively, our work unravels a ZFP36L1-mediated regulatory circuit through repressing CDK6 expression during monocyte/macrophage differentiation, which may also provide a therapeutic target for AML therapy. https://doi.org/10.1038/srep16229	0.336848	0.0132687	141.451	0.020966	0.329655	0.0112482	185.475	FALSE	FALSE
EO-SFL	Eosinophil	7:92408370_C_T	rs445	366	7	92408370	C/T	T	0.103031	0.962462	intron_variant	MODIFIER	CDK6	ENSG00000105810	Collectively, our work unravels a ZFP36L1-mediated regulatory circuit through repressing CDK6 expression during monocyte/macrophage differentiation, which may also provide a therapeutic target for AML therapy. https://doi.org/10.1038/srep16229	0.334062	0.0132974	138.548	0.0206267	0.336718	0.0121511	166.217	FALSE	FALSE
EO-FSC	Eosinophil	7:92408370_C_T	rs445	366	7	92408370	C/T	T	0.10309	0.962462	intron_variant	MODIFIER	CDK6	ENSG00000105810	Collectively, our work unravels a ZFP36L1-mediated regulatory circuit through repressing CDK6 expression during monocyte/macrophage differentiation, which may also provide a therapeutic target for AML therapy. https://doi.org/10.1038/srep16229	0.186826	0.0135927	42.2605	0.00645461	0.175236	0.0128623	41.416	FALSE	FALSE	599	1
MO-SSC	Monocyte	7:92408370_C_T	rs445	366	7	92408370	C/T	T	0.102996	0.962462	intron_variant	MODIFIER	CDK6	ENSG00000105810	Collectively, our work unravels a ZFP36L1-mediated regulatory circuit through repressing CDK6 expression during monocyte/macrophage differentiation, which may also provide a therapeutic target for AML therapy. https://doi.org/10.1038/srep16229	0.17601	0.0115638	51.5893	0.00572426	0.178709	0.0110514	57.9026	FALSE	FALSE
MO-SFL	Monocyte	7:92408370_C_T	rs445	366	7	92408370	C/T	T	0.10296	0.962462	intron_variant	MODIFIER	CDK6	ENSG00000105810	Collectively, our work unravels a ZFP36L1-mediated regulatory circuit through repressing CDK6 expression during monocyte/macrophage differentiation, which may also provide a therapeutic target for AML therapy. https://doi.org/10.1038/srep16229	0.178758	0.0118645	50.5711	0.00590257	0.178627	0.0110731	57.6292	FALSE	FALSE
PLT-SFL-DW	Platelet	7:100094404_C_CA	rs753413362	367	7	100094404	C/CA	CA	0.202657	0.924905	downstream_gene_variant	MODIFIER	NYAP1	ENSG00000166924		-0.0789868	0.0103111	13.7319	0.00201626	-0.0739441	0.00918238	15.0761	FALSE	FALSE
RBC-FSC-DW	Red Cell	7:100235970_C_A	rs7385804	368	7	100235970	C/A	C	0.373221	0.99646	intron_variant	MODIFIER	TFR2	ENSG00000106327	Considering that hepatic TfR2 controls systemic iron traffic, these findings provide a molecular link between iron metabolism and erythropoiesis. https://doi.org/10.1182/blood-2014-12-617571	-0.0534816	0.00764584	11.5759	0.00133819	-0.0532004	0.00749995	11.8739	FALSE	FALSE	273	8
RBC-SFL	Red Cell	7:100235970_C_A	rs7385804	368	7	100235970	C/A	C	0.373225	0.99646	intron_variant	MODIFIER	TFR2	ENSG00000106327	Considering that hepatic TfR2 controls systemic iron traffic, these findings provide a molecular link between iron metabolism and erythropoiesis. https://doi.org/10.1182/blood-2014-12-617571	0.0540422	0.00817254	10.4231	0.0013664	0.0546915	0.00775522	11.7451	FALSE	FALSE	172	9
RBC-FSC	Red Cell	7:100235970_C_A	rs7385804	368	7	100235970	C/A	C	0.37194	0.99646	intron_variant	MODIFIER	TFR2	ENSG00000106327	Considering that hepatic TfR2 controls systemic iron traffic, these findings provide a molecular link between iron metabolism and erythropoiesis. https://doi.org/10.1182/blood-2014-12-617571	0.076739	0.00735669	24.748	0.00275129	0.0757854	0.00682348	27.8893	FALSE	FALSE	1585	3
RBC-He	Red Cell	7:100235970_C_A	rs7385804	368	7	100235970	C/A	C	0.372114	0.99646	intron_variant	MODIFIER	TFR2	ENSG00000106327		0.0772657	0.0073333	25.2308	0.00278972	0.0770271	0.0068031	28.9453	FALSE	FALSE	1465	3
RET-He	Red Cell	7:100235970_C_A	rs7385804	368	7	100235970	C/A	C	0.372278	0.99646	intron_variant	MODIFIER	TFR2	ENSG00000106327		0.0713345	0.00726087	22.054	0.00237829	0.0693428	0.00680306	23.6404	FALSE	FALSE	1544	3
RET-FSC	Red Cell	7:100235970_C_A	rs7385804	368	7	100235970	C/A	C	0.372118	0.99646	intron_variant	MODIFIER	TFR2	ENSG00000106327		0.070088	0.00733426	20.9133	0.00229549	0.0684181	0.00686966	22.6111	FALSE	FALSE	1626	3
IRF-FSC	Red Cell	7:100236202_G_A	rs9801017	368	7	100236202	G/A	G	0.371481	0.996761	intron_variant	MODIFIER	TFR2	ENSG00000106327		0.0560607	0.00734878	13.6246	0.00146758	0.0546432	0.00705863	13.9967	FALSE	FALSE	960	6
MicroR	Red Cell	7:100236202_G_A	rs9801017	368	7	100236202	G/A	G	0.371768	0.996761	intron_variant	MODIFIER	TFR2	ENSG00000106327		-0.0706058	0.00721011	21.9168	0.00232864	-0.0715992	0.00681493	25.058	FALSE	FALSE	1129	3
RBC-SSC	Red Cell	7:100240296_A_G	rs2075672	368	7	100240296	A/G	A	0.373284	0.993634	intron_variant	MODIFIER	TFR2	ENSG00000106327	Considering that hepatic TfR2 controls systemic iron traffic, these findings provide a molecular link between iron metabolism and erythropoiesis. https://doi.org/10.1182/blood-2014-12-617571	0.0647136	0.00799138	15.2526	0.00195944	0.0631151	0.00770036	15.5895	FALSE	FALSE	233	5
Hyper-He	Red Cell	7:100240296_A_G	rs2075672	368	7	100240296	A/G	A	0.372358	0.993634	intron_variant	MODIFIER	TFR2	ENSG00000106327		0.0489462	0.00736333	10.525	0.0011198	0.0490783	0.00703596	11.5086	FALSE	FALSE	757	9
LY-SFL	Lymphocyte	7:100266081_T_C	rs221786	369	7	100266081	T/C	T	0.107653	0.984509	intergenic_variant	MODIFIER				-0.09796	0.0113628	17.1785	0.00184369	-0.0961365	0.0110995	17.3155	TRUE	TRUE	1025	20
RE-LYMP(L)%	Lymphocyte	7:100285974_A_C	rs221797	369	7	100285974	A/C	A	0.107785	0.996806	5_prime_UTR_variant	MODIFIER	GIGYF1	ENSG00000146830		-0.0796866	0.0132302	8.76669	0.00122132	-0.0802085	0.0130389	9.10945	TRUE	TRUE	319	23
RE-LYMP#	Lymphocyte	7:100288552_T_C	rs221800	369	7	100288552	T/C	T	0.107276	0.995523	upstream_gene_variant	MODIFIER	GIGYF1	ENSG00000146830		-0.0831895	0.0131702	9.57257	0.00132552	-0.0801078	0.0129769	9.16878	TRUE	TRUE	292	28
RE-LYMP%	Lymphocyte	7:100321138_T_G	rs564449	369	7	100321138	T/G	T	0.109582	0.985671	3_prime_UTR_variant	MODIFIER	EPO	ENSG00000130427	Lymphocyte subsets in hemodialysis patients treated with recombinant human erythropoietin. https://doi.org/10.1007/BF00919387 | Taken together, our data showed that Epo could directly down-regulate pro-inflammatory T cell responses without affecting T cell activation https://doi.org/status.10.1016/j.intimp.2016.05.006	-0.0799217	0.0131909	8.86297	0.0012465	-0.0767446	0.0130209	8.41908	TRUE	TRUE	303	26
IPF%	Platelet	7:101499930_G_A	rs139141690	370	7	101499930	G/A	A	0.004825	0.932648	intron_variant	MODIFIER	CUX1	ENSG00000257923		0.335639	0.053547	9.43719	0.00108186	0.342794	0.0460917	12.9785	FALSE	FALSE	830	1
IPF#	Platelet	7:101499930_G_A	rs139141690	370	7	101499930	G/A	A	0.004825	0.932648	intron_variant	MODIFIER	CUX1	ENSG00000257923		0.389583	0.0537593	12.3698	0.00145756	0.399467	0.0471539	16.6002	FALSE	FALSE	911	1
P-LCR	Platelet	7:101499930_G_A	rs139141690	370	7	101499930	G/A	A	0.004757	0.932648	intron_variant	MODIFIER	CUX1	ENSG00000257923		0.358006	0.0531853	10.7743	0.00121359	0.381985	0.0463697	15.7424	FALSE	FALSE	1404	1
NE-FSC	Neutrophil	7:102063857_G_A	rs6953087	371	7	102063857	G/A	A	0.077702	0.982063	intron_variant	MODIFIER	PRKRIP1	ENSG00000128563	ORAI2 knockdown in HL-60 cells does decrease SOCE (store operated calcium entry, which mediates immune response) by 20-30%. Interestingly, in murine neutrophils, the expression of ORAI2 is at least 3-fold higher than ORAI1, as judged by quantitative PCR. https://doi.org/10.1189/jlb.2MR1114-573R The authors didn't identify ORAI2 as the important isoform in humans, only mice	-0.105921	0.0132806	14.8192	0.00160804	-0.0999695	0.011956	16.1936	TRUE	TRUE	1258	94
PLT-SFL-DW	Platelet	7:106370644_C_G	rs342292	372	7	106370644	C/G	G	0.455463	0.996276	intron_variant	MODIFIER				0.0940474	0.00798954	31.2607	0.00438737	0.0949388	0.00711174	39.8063	FALSE	FALSE	335	18
PLT-SSC-DW	Platelet	7:106370644_C_G	rs342292	372	7	106370644	C/G	G	0.45535	0.996276	intron_variant	MODIFIER				0.0878784	0.00810459	26.6672	0.00383051	0.0871935	0.00745861	30.7758	FALSE	FALSE	419	11
H-IPF	Platelet	7:106372219_C_G	rs342293	372	7	106372219	C/G	G	0.457623	0.998789	intron_variant	MODIFIER				0.190226	0.0071663	154.527	0.017963	0.18521	0.00616013	195.488	FALSE	FALSE	671	6
IPF%	Platelet	7:106372219_C_G	rs342293	372	7	106372219	C/G	G	0.457401	0.998789	intron_variant	MODIFIER				0.195024	0.00716897	162.234	0.0188791	0.190117	0.00616588	205.386	FALSE	FALSE	831	6
IPF#	Platelet	7:106372219_C_G	rs342293	372	7	106372219	C/G	G	0.457418	0.998789	intron_variant	MODIFIER				0.19125	0.00719756	154.839	0.0181556	0.188173	0.00630686	192.554	FALSE	FALSE	912	3
P-LCR	Platelet	7:106372219_C_G	rs342293	372	7	106372219	C/G	G	0.457599	0.998789	intron_variant	MODIFIER				0.16481	0.00707384	119.338	0.0134835	0.158603	0.00616161	144.137	FALSE	FALSE	1405	9
PLT-SFL	Platelet	7:106372219_C_G	rs342293	372	7	106372219	C/G	G	0.457279	0.998789	intron_variant	MODIFIER				0.174424	0.00805838	103.17	0.0151008	0.169451	0.00707094	124.986	FALSE	FALSE	18	6
PLT-FSC	Platelet	7:106372219_C_G	rs342293	372	7	106372219	C/G	G	0.457241	0.998789	intron_variant	MODIFIER				0.147318	0.0080382	74.2995	0.0107719	0.142267	0.00723169	84.8847	FALSE	FALSE	75	6
PLT-SSC	Platelet	7:106372219_C_G	rs342293	372	7	106372219	C/G	G	0.457242	0.998789	intron_variant	MODIFIER				0.139954	0.00829755	63.1034	0.00972194	0.134473	0.00756191	69.6521	FALSE	FALSE	129	8
MO-SFL-DW	Monocyte	7:111909855_A_C	rs76274372	373	7	111909855	A/C	C	0.076942	0.990107	intron_variant	MODIFIER	ZNF277	ENSG00000198839		0.101116	0.013328	13.484	0.00145232	0.098983	0.0130663	13.437	TRUE	TRUE	1171	4
MO-SFL	Monocyte	7:112085400_T_C	rs3109109	374	7	112085400	T/C	C	0.125888	0.819859	intron_variant	MODIFIER	IFRD1	ENSG00000006652	Here, we show that Ifrd1 is a critical mediator of both the cell-autonomous regulation of osteoblastogenesis and osteoblast-dependent regulation of osteoclastogenesis. https://doi.org/10.1128/MCB.01075-15	-0.131064	0.0117356	28.2333	0.00378049	-0.129756	0.0109168	31.798	FALSE	TRUE	1210	1
H-IPF	Platelet	7:116528240_C_T	rs4808	375	7	116528240	C/T	T	0.245635	0.996952	missense_variant	MODERATE	CAPZA2	ENSG00000198898		0.0716258	0.00831502	17.1516	0.00190126	0.0703038	0.00715198	22.0494	FALSE	FALSE	672	24
IPF%	Platelet	7:116528240_C_T	rs4808	375	7	116528240	C/T	T	0.245618	0.996952	missense_variant	MODERATE	CAPZA2	ENSG00000198898		0.0666988	0.00831575	14.9785	0.00164861	0.0632605	0.00715633	17.9996	FALSE	FALSE	832	25
IPF#	Platelet	7:116528240_C_T	rs4808	375	7	116528240	C/T	T	0.245584	0.996952	missense_variant	MODERATE	CAPZA2	ENSG00000198898		0.060872	0.00834852	12.5131	0.00137302	0.0590293	0.00732132	15.114	FALSE	FALSE	913	32
PLT-SFL-DW	Platelet	7:116551044_C_CA	rs530739438	375	7	116551044	C/CA	CA	0.227725	0.905249	intron_variant	MODIFIER	CAPZA2	ENSG00000198898		0.0710105	0.00997827	11.9559	0.00177361	0.0642373	0.00888813	12.2971	FALSE	FALSE
P-LCR	Platelet	7:133973239_T_TAA	rs34124952	376	7	133973239	T/TAA	TAA	0.474841	0.989792	downstream_gene_variant	MODIFIER	SLC35B4	ENSG00000231098,ENSG00000205060		-0.052297	0.00711076	12.7179	0.00136403	-0.0463231	0.00619296	13.1194	FALSE	FALSE	1406	108
PLT-SFL	Platelet	7:133993001_T_G	rs2598297	376	7	133993001	T/G	G	0.461551	0.961918	intron_variant	MODIFIER	SLC35B4	ENSG00000205060		-0.0539925	0.00823411	10.2609	0.00144898	-0.0491393	0.00722225	10.9839	FALSE	FALSE	19	107
LFR	Red Cell	7:134388083_T_C	rs2347696	377	7	134388083	T/C	C	0.350811	0.983804	intergenic_variant	MODIFIER				0.0493348	0.00735759	10.6968	0.00110862	0.0480122	0.00700367	11.1414	FALSE	FALSE	1705	10
MFR	Red Cell	7:134388083_T_C	rs2347696	377	7	134388083	T/C	C	0.350833	0.983804	intergenic_variant	MODIFIER				-0.0502485	0.0073626	11.0554	0.00115009	-0.0480924	0.00703752	11.076	FALSE	FALSE	1092	10
H-IPF	Platelet	7:135628370_T_C	rs73162998	378	7	135628370	T/C	C	0.075904	0.95801	intron_variant	MODIFIER	MTPN	ENSG00000105887		-0.0820734	0.0137724	8.59624	0.000944967	-0.0792157	0.0118444	10.6393	FALSE	FALSE	673	44
MO-SSC	Monocyte	7:137879848_G_A	rs1552583	379	7	137879848	G/A	G	0.320368	0.930694	intergenic_variant	MODIFIER				-0.0498984	0.00762094	10.2329	0.00108424	-0.0455118	0.00729467	9.35193	FALSE	FALSE	1183	7
MO-SFL	Monocyte	7:137905563_A_C	rs4031449	380	7	137905563	A/C	C	0.475738	0.961299	intergenic_variant	MODIFIER				-0.0446963	0.00718704	9.30078	0.000996528	-0.0391514	0.00668752	8.31647	TRUE	TRUE	1211	2
LY-SFL	Lymphocyte	7:140159798_A_G	rs11763850	381	7	140159798	A/G	G	0.419649	0.968994	intron_variant	MODIFIER	MKRN1	ENSG00000133606		-0.0455538	0.00721007	9.57703	0.00101078	-0.0418719	0.00704999	8.53962	TRUE	TRUE	1026	7
EO-FSC	Eosinophil	7:148852434_C_A	rs12672745	382	7	148852434	C/A	C	0.388536	0.985634	intron_variant	MODIFIER	ZNF398	ENSG00000197024		-0.0550671	0.00835798	10.3525	0.00144084	-0.0536479	0.00787797	11.0021	FALSE	FALSE	579	111
EO-SSC-DW	Eosinophil	7:148870026_A_G	rs6944096	382	7	148870026	A/G	A	0.386859	0.97774	intron_variant	MODIFIER	ZNF398	ENSG00000197024		0.0804919	0.00857762	20.1969	0.0030736	0.0783174	0.00842388	19.8122	FALSE	FALSE	614	66
EO-FSC-DW	Eosinophil	7:148887942_A_G	rs12530946	382	7	148887942	A/G	A	0.3885	0.980681	upstream_gene_variant	MODIFIER	ZNF282	ENSG00000170265		0.0720012	0.00872131	15.8213	0.00246318	0.0694153	0.00863276	15.0337	FALSE	FALSE	630	48
EO-SSC	Eosinophil	7:148887942_A_G	rs12530946	382	7	148887942	A/G	A	0.389614	0.980681	upstream_gene_variant	MODIFIER	ZNF282	ENSG00000170265		-0.0694496	0.00817313	16.7121	0.00229408	-0.0644345	0.00689029	20.0354	FALSE	FALSE	517	14
PLT-SFL	Platelet	7:158530244_A_C	rs7781773	383	7	158530244	A/C	A	0.0632841	0.94412	intron_variant	MODIFIER	ESYT2	ENSG00000117868		0.113738	0.0169797	10.6765	0.00153371	0.107511	0.0148995	12.2601	FALSE	FALSE	20	52
PLT-FSC	Platelet	7:158530244_A_C	rs7781773	383	7	158530244	A/C	A	0.0632964	0.94412	intron_variant	MODIFIER	ESYT2	ENSG00000117868		0.104006	0.0169331	9.08937	0.00128271	0.100147	0.015233	10.3039	FALSE	FALSE	76	60
IPF%	Platelet	7:158590227_G_A	rs2602554	384	7	158590227	G/A	G	0.116947	0.989096	intron_variant	MODIFIER	ESYT2	ENSG00000117868		0.0689733	0.0111658	9.18541	0.00098258	0.0717319	0.00960735	13.0743	TRUE	TRUE	833	82
IPF#	Platelet	7:158590227_G_A	rs2602554	384	7	158590227	G/A	G	0.11691	0.989096	intron_variant	MODIFIER	ESYT2	ENSG00000117868		0.0732226	0.0112123	10.1836	0.00110707	0.0740503	0.00983278	13.288	TRUE	TRUE	914	83
P-LCR	Platelet	7:158643864_A_T	rs2788482	385	7	158643864	A/T	T	0.04422	0.989773	intergenic_variant	MODIFIER				-0.114046	0.0172547	10.414	0.00109943	-0.110672	0.0150255	12.7449	TRUE	TRUE	1407	71
NE-SFL	Neutrophil	8:6696927_A_G	rs2977799	386	8	6696927	A/G	A	0.491322	0.990217	intron_variant	MODIFIER	GS1-24F4.2	ENSG00000245857		-0.177348	0.00697292	141.972	0.0157214	-0.119807	0.0112184	25.8587	FALSE	FALSE
NE-FSC	Neutrophil	8:6697811_A_C	rs9772604	386	8	6697811	A/C	A	0.473167	0.992818	intron_variant	MODIFIER	GS1-24F4.2	ENSG00000245857		-0.127479	0.00706877	71.9781	0.00810205	-0.129128	0.00644107	88.214	FALSE	FALSE	1259	7
NE-SSC	Neutrophil	8:6697811_A_C	rs9772604	386	8	6697811	A/C	A	0.473084	0.992818	intron_variant	MODIFIER	GS1-24F4.2	ENSG00000245857		-0.145026	0.00696532	95.5553	0.0104858	-0.129011	0.00578583	108.712	FALSE	FALSE
NE-SFL	Neutrophil	8:6711693_G_C	rs2951861	386	8	6711693	G/C	G	0.482226	0.975458	intron_variant	MODIFIER	GS1-24F4.2	ENSG00000245857		-0.165829	0.00703443	122.146	0.0137323	-0.0759473	0.0113452	10.6579	FALSE	FALSE
NE-SSC-DW	Neutrophil	8:6711693_G_C	rs2951861	386	8	6711693	G/C	G	0.482298	0.975458	intron_variant	MODIFIER	GS1-24F4.2	ENSG00000245857		0.057503	0.00703501	15.5247	0.00165123	0.0647702	0.00666633	21.564	FALSE	FALSE	1352	29
NE-SFL	Neutrophil	8:6788418_C_G	rs2741684	387	8	6788418	C/G	C	0.309719	0.977909	upstream_gene_variant	MODIFIER	DEFA6	ENSG00000164822	Defensin-rich granules of human neutrophils: characterization of secretory properties. https://doi.org/10.1016/s0167-4889(02)00243-4	-0.125908	0.00762496	60.5262	0.00677845	-0.0786957	0.00750853	24.9407	FALSE	TRUE
NE-SSC-DW	Neutrophil	8:6788644_A_G	rs2738111	387	8	6788644	A/G	A	0.307076	0.980899	downstream_gene_variant	MODIFIER	DEFA4	ENSG00000164821,ENSG00000254625	Defensin-rich granules of human neutrophils: characterization of secretory properties. https://doi.org/10.1016/s0167-4889(02)00243-4	0.0529966	0.00761914	11.455	0.00119525	0.0576358	0.00723034	14.793	FALSE	TRUE
NE-FSC	Neutrophil	8:6789964_T_G	rs79350116	388	8	6789964	T/G	G	0.055168	0.98605	downstream_gene_variant	MODIFIER	DEFA4	ENSG00000164821,ENSG00000254625	Defensin-rich granules of human neutrophils: characterization of secretory properties. https://doi.org/10.1016/s0167-4889(02)00243-4	0.252752	0.0155301	58.828	0.0066598	0.195541	0.0152062	37.0385	TRUE	TRUE
NE-SFL	Neutrophil	8:6789964_T_G	rs79350116	388	8	6789964	T/G	G	0.055223	0.98605	downstream_gene_variant	MODIFIER	DEFA4	ENSG00000164821,ENSG00000254625	Defensin-rich granules of human neutrophils: characterization of secretory properties. https://doi.org/10.1016/s0167-4889(02)00243-4	0.462987	0.0153367	199.47	0.0223675	0.188274	0.0158738	31.6656	TRUE	TRUE
NE-SSC	Neutrophil	8:6794019_G_A	rs2239668	387	8	6794019	G/A	G	0.33557	0.975835	intron_variant	MODIFIER	DEFA4	ENSG00000164821	Defensin-rich granules of human neutrophils: characterization of secretory properties. https://doi.org/10.1016/s0167-4889(02)00243-4	-0.098763	0.0074505	39.3797	0.00434962	-0.0962054	0.00641998	49.8943	FALSE	TRUE
NE-SFL	Neutrophil	8:6794114_G_C	rs2741680	389	8	6794114	G/C	C	0.211024	0.952382	intron_variant	MODIFIER	DEFA4	ENSG00000164821	Defensin-rich granules of human neutrophils: characterization of secretory properties. https://doi.org/10.1016/s0167-4889(02)00243-4	-0.165969	0.00876897	79.1641	0.00917233	-0.0818899	0.00800013	23.8327	TRUE	TRUE
NE-FSC	Neutrophil	8:6794867_T_A	rs2741679	387	8	6794867	T/A	T	0.311913	0.970032	intron_variant	MODIFIER	DEFA4	ENSG00000164821	Defensin-rich granules of human neutrophils: characterization of secretory properties. https://doi.org/10.1016/s0167-4889(02)00243-4	-0.0841427	0.00771099	26.9959	0.00303906	-0.0699238	0.00753999	19.7237	FALSE	TRUE
NE-SSC	Neutrophil	8:6798021_A_T	rs2702869	390	8	6798021	A/T	T	0.314393	0.853442	upstream_gene_variant	MODIFIER	DEFA4	ENSG00000164821	Defensin-rich granules of human neutrophils: characterization of secretory properties. https://doi.org/10.1016/s0167-4889(02)00243-4	0.0868663	0.00808017	26.2298	0.00325298	0.044049	0.00689649	9.76718	TRUE	TRUE
NE-SFL	Neutrophil	8:6806514_A_T	rs113853613	391	8	6806514	A/T	T	0.025984	0.922651	downstream_gene_variant	MODIFIER	DEFA8P	ENSG00000223629	Defensin-rich granules of human neutrophils: characterization of secretory properties. https://doi.org/10.1016/s0167-4889(02)00243-4	0.253117	0.0228214	27.8589	0.00324298	0.158619	0.0194712	15.413	TRUE	TRUE
NE-SSC	Neutrophil	8:6808473_G_T	rs139862347	392	8	6808473	G/T	T	0.037614	0.938548	intron_variant	MODIFIER	DEFA8P	ENSG00000223629	Defensin-rich granules of human neutrophils: characterization of secretory properties. https://doi.org/10.1016/s0167-4889(02)00243-4	0.142297	0.018793	13.4341	0.00146595	0.191519	0.0173769	27.4789	TRUE	TRUE
NE-SFL	Neutrophil	8:6812180_C_T	rs117997251	393	8	6812180	C/T	T	0.02664	0.8059	upstream_gene_variant	MODIFIER	DEFA8P	ENSG00000223629	Defensin-rich granules of human neutrophils: characterization of secretory properties. https://doi.org/10.1016/s0167-4889(02)00243-4	-0.168729	0.0240511	11.6397	0.00147644	-0.20903	0.0207396	23.1341	TRUE	TRUE
NE-SSC	Neutrophil	8:6821617_T_C	rs2738058	394	8	6821617	T/C	T	0.438387	0.981055	upstream_gene_variant	MODIFIER	DEFA9P	ENSG00000233238	Defensin-rich granules of human neutrophils: characterization of secretory properties. https://doi.org/10.1016/s0167-4889(02)00243-4	-0.262483	0.007036	303.877	0.0339256	-0.134144	0.0104172	37.1399	TRUE	TRUE
NE-SSC-DW	Neutrophil	8:6821617_T_C	rs2738058	394	8	6821617	T/C	T	0.438356	0.981055	upstream_gene_variant	MODIFIER	DEFA9P	ENSG00000233238	Defensin-rich granules of human neutrophils: characterization of secretory properties. https://doi.org/10.1016/s0167-4889(02)00243-4	0.0894447	0.00705096	36.1476	0.00393937	0.0623524	0.00696258	18.4522	TRUE	TRUE
NE-SFL	Neutrophil	8:6824352_C_A	rs118134834	395	8	6824352	C/A	A	0.019803	0.959356	downstream_gene_variant	MODIFIER	DEFA10P	ENSG00000233531	Defensin-rich granules of human neutrophils: characterization of secretory properties. https://doi.org/10.1016/s0167-4889(02)00243-4	0.325039	0.025431	36.6803	0.00410152	0.26909	0.0236768	29.1571	TRUE	TRUE
NE-FSC	Neutrophil	8:6827019_C_A	rs56177108	396	8	6827019	C/A	A	0.152065	0.927594	upstream_gene_variant	MODIFIER	DEFA10P	ENSG00000233531	Defensin-rich granules of human neutrophils: characterization of secretory properties. https://doi.org/10.1016/s0167-4889(02)00243-4	0.146666	0.0101894	46.2483	0.00554729	0.130439	0.0100474	37.7308	TRUE	TRUE
NE-SFL	Neutrophil	8:6827019_C_A	rs56177108	396	8	6827019	C/A	A	0.152118	0.927594	upstream_gene_variant	MODIFIER	DEFA10P	ENSG00000233531	Defensin-rich granules of human neutrophils: characterization of secretory properties. https://doi.org/10.1016/s0167-4889(02)00243-4	0.332036	0.0100667	237.855	0.0284391	0.125012	0.0138946	18.6164	TRUE	TRUE
NE-SSC	Neutrophil	8:6828116_G_T	rs2738130	397	8	6828116	G/T	T	0.307045	0.985609	upstream_gene_variant	MODIFIER	DEFA10P	ENSG00000233531	Defensin-rich granules of human neutrophils: characterization of secretory properties. https://doi.org/10.1016/s0167-4889(02)00243-4	0.280764	0.00753577	303.096	0.0335444	0.126475	0.0128833	21.9947	TRUE	TRUE
NE-SFL-DW	Neutrophil	8:6828116_G_T	rs2738130	397	8	6828116	G/T	T	0.307323	0.985609	upstream_gene_variant	MODIFIER	DEFA10P	ENSG00000233531	Defensin-rich granules of human neutrophils: characterization of secretory properties. https://doi.org/10.1016/s0167-4889(02)00243-4	-0.185495	0.00766031	128.812	0.0146494	-0.0850421	0.00843079	23.1712	TRUE	TRUE	1366	5
NE-SFL	Neutrophil	8:6828766_G_A	rs71525780	398	8	6828766	G/A	A	0.108669	0.973525	upstream_gene_variant	MODIFIER	DEFA10P	ENSG00000233531	Defensin-rich granules of human neutrophils: characterization of secretory properties. https://doi.org/10.1016/s0167-4889(02)00243-4	0.277924	0.0113057	132.713	0.0149633	0.144916	0.0124488	30.5408	TRUE	TRUE
NE-FSC	Neutrophil	8:6828890_T_C	rs34914251	399	8	6828890	T/C	C	0.019944	0.967738	upstream_gene_variant	MODIFIER	DEFA10P	ENSG00000233531	Defensin-rich granules of human neutrophils: characterization of secretory properties. https://doi.org/10.1016/s0167-4889(02)00243-4	-0.367923	0.025504	46.4502	0.00529184	-0.377622	0.0233446	57.9316	TRUE	TRUE
NE-SFL	Neutrophil	8:6828890_T_C	rs34914251	399	8	6828890	T/C	C	0.019933	0.967738	upstream_gene_variant	MODIFIER	DEFA10P	ENSG00000233531	Defensin-rich granules of human neutrophils: characterization of secretory properties. https://doi.org/10.1016/s0167-4889(02)00243-4	-1.01383	0.0252084	352.935	0.0401595	-0.935887	0.021054	420.096	TRUE	TRUE
NE-SSC	Neutrophil	8:6828890_T_C	rs34914251	399	8	6828890	T/C	C	0.019943	0.967738	upstream_gene_variant	MODIFIER	DEFA10P	ENSG00000233531	Defensin-rich granules of human neutrophils: characterization of secretory properties. https://doi.org/10.1016/s0167-4889(02)00243-4	0.615779	0.0251395	131.772	0.0148225	0.607634	0.0212626	177.024	TRUE	TRUE
NE-SFL-DW	Neutrophil	8:6828890_T_C	rs34914251	399	8	6828890	T/C	C	0.020151	0.967738	upstream_gene_variant	MODIFIER	DEFA10P	ENSG00000233531	Defensin-rich granules of human neutrophils: characterization of secretory properties. https://doi.org/10.1016/s0167-4889(02)00243-4	-0.238257	0.0254687	20.0774	0.0022417	-0.313238	0.0249173	35.4464	TRUE	TRUE
NE-SFL-DW	Neutrophil	8:6831593_C_T	rs2977813	400	8	6831593	C/T	T	0.344864	0.925134	upstream_gene_variant	MODIFIER	DEFA10P	ENSG00000233531	Defensin-rich granules of human neutrophils: characterization of secretory properties. https://doi.org/10.1016/s0167-4889(02)00243-4	0.198914	0.00771832	145.734	0.0178789	0.0862959	0.00842179	23.881	TRUE	TRUE
NE-FSC	Neutrophil	8:6848337_C_G	rs553170185	401	8	6848337	C/G	G	0.014496	0.932302	upstream_gene_variant	MODIFIER	DEFT1P	ENSG00000215378	Defensin-rich granules of human neutrophils: characterization of secretory properties. https://doi.org/10.1016/s0167-4889(02)00243-4	0.388471	0.0304731	36.495	0.00431175	0.348741	0.027847	35.1843	FALSE	TRUE
NE-SSC	Neutrophil	8:6860390_G_C	rs149286471	402	8	6860390	G/C	C	0.209927	0.933474	intron_variant	MODIFIER	DEFA1B	ENSG00000240247	Defensin-rich granules of human neutrophils: characterization of secretory properties. https://doi.org/10.1016/s0167-4889(02)00243-4	-0.332571	0.00879207	312.376	0.0366889	-0.174158	0.00915866	79.527	TRUE	TRUE
NE-FSC	Neutrophil	8:6860799_A_G	rs7459916	403	8	6860799	A/G	G	0.268514	0.827617	intron_variant	MODIFIER	DEFA1B	ENSG00000240247	Defensin-rich granules of human neutrophils: characterization of secretory properties. https://doi.org/10.1016/s0167-4889(02)00243-4	0.0671923	0.00870056	13.9437	0.00177354	0.0639189	0.00868888	12.715	FALSE	TRUE
NE-SFL	Neutrophil	8:6878778_G_A	rs34894091	404	8	6878778	G/A	A	0.093916	0.968481	upstream_gene_variant	MODIFIER	DEFA3,DEFA1B	ENSG00000239839,ENSG00000240247	Defensin-rich granules of human neutrophils: characterization of secretory properties. https://doi.org/10.1016/s0167-4889(02)00243-4	0.323253	0.0120771	157.092	0.0177837	0.152942	0.0139267	27.2889	TRUE	TRUE
NE-SSC	Neutrophil	8:6879397_G_T	rs140526216	405	8	6879397	G/T	T	0.00991	0.907267	upstream_gene_variant	MODIFIER	DEFA3,DEFA1B	ENSG00000239839,ENSG00000240247	Defensin-rich granules of human neutrophils: characterization of secretory properties. https://doi.org/10.1016/s0167-4889(02)00243-4	-0.358212	0.0367546	21.7172	0.00251802	-0.263682	0.0316726	16.0608	FALSE	TRUE
NE-SSC	Neutrophil	8:6879803_T_C	rs7825750	406	8	6879803	T/C	C	0.320266	0.957001	upstream_gene_variant	MODIFIER	DEFA3,DEFA1B	ENSG00000239839,ENSG00000240247	Defensin-rich granules of human neutrophils: characterization of secretory properties. https://doi.org/10.1016/s0167-4889(02)00243-4	0.271383	0.00759488	278.905	0.032066	0.198431	0.012094	59.5649	TRUE	TRUE
NE-SFL	Neutrophil	8:6879879_C_G	rs62487513	407	8	6879879	C/G	G	0.120984	0.999541	upstream_gene_variant	MODIFIER	DEFA3,DEFA1B	ENSG00000239839,ENSG00000240247	Defensin-rich granules of human neutrophils: characterization of secretory properties. https://doi.org/10.1016/s0167-4889(02)00243-4	0.333256	0.0106404	214.602	0.0236217	0.223355	0.0154057	46.7791	TRUE	TRUE
NE-SSC	Neutrophil	8:6880575_T_C	rs4300027	408	8	6880575	T/C	T	0.477547	0.99092	upstream_gene_variant	MODIFIER	DEFA3,DEFA1B	ENSG00000239839,ENSG00000240247	Defensin-rich granules of human neutrophils: characterization of secretory properties. https://doi.org/10.1016/s0167-4889(02)00243-4	0.0531774	0.00696937	13.6299	0.00141107	-0.221371	0.00826698	155.787	TRUE	TRUE
NE-SFL-DW	Neutrophil	8:6880594_C_T	rs4512398	408	8	6880594	C/T	C	0.492652	0.987307	upstream_gene_variant	MODIFIER	DEFA3,DEFA1B	ENSG00000239839,ENSG00000240247	Defensin-rich granules of human neutrophils: characterization of secretory properties. https://doi.org/10.1016/s0167-4889(02)00243-4	-0.223891	0.00710448	217.254	0.0250582	-0.167882	0.00796532	97.3368	TRUE	TRUE
NE-FSC	Neutrophil	8:6880925_A_G	rs7826487	409	8	6880925	A/G	G	0.121049	0.934777	intergenic_variant	MODIFIER				-0.177042	0.0111177	56.367	0.00666973	-0.148382	0.0103013	46.1895	FALSE	TRUE
NE-SFL	Neutrophil	8:6880963_T_C	rs6605578	410	8	6880963	T/C	T	0.355928	0.988271	intergenic_variant	MODIFIER				0.222679	0.00731935	202.569	0.0227345	0.0707912	0.0080471	17.8353	TRUE	TRUE
NE-SSC-DW	Neutrophil	8:6880963_T_C	rs6605578	410	8	6880963	T/C	T	0.356455	0.988271	intergenic_variant	MODIFIER				-0.108803	0.00731707	49.2856	0.00543119	-0.105202	0.00729094	46.3501	TRUE	TRUE
NE-FSC-DW	Neutrophil	8:6880963_T_C	rs6605578	410	8	6880963	T/C	T	0.356471	0.988271	intergenic_variant	MODIFIER				-0.0454926	0.00721687	9.53652	0.000949519	-0.0486888	0.0065427	12.9939	TRUE	TRUE	1375	1
NE-SSC	Neutrophil	8:6884390_A_C	rs57361410	401	8	6884390	A/C	C	0.014044	0.96477	downstream_gene_variant	MODIFIER	DEFA11P	ENSG00000234178	Defensin-rich granules of human neutrophils: characterization of secretory properties. https://doi.org/10.1016/s0167-4889(02)00243-4	0.802729	0.0299883	157.119	0.017845	0.865041	0.0267474	225.678	FALSE	TRUE
NE-SFL	Neutrophil	8:6890696_C_G	rs113868916	411	8	6890696	C/G	G	0.030568	0.966277	upstream_gene_variant	MODIFIER	DEFA11P	ENSG00000234178	Defensin-rich granules of human neutrophils: characterization of secretory properties. https://doi.org/10.1016/s0167-4889(02)00243-4	-0.155075	0.0205801	13.3119	0.00142527	-0.209859	0.0175435	32.1926	TRUE	TRUE
NE-SFL	Neutrophil	8:6894163_G_A	rs11775034	412	8	6894163	G/A	A	0.325064	0.943771	downstream_gene_variant	MODIFIER	DEFA7P	ENSG00000206042	Defensin-rich granules of human neutrophils: characterization of secretory properties. https://doi.org/10.1016/s0167-4889(02)00243-4	0.1074	0.00763805	44.1819	0.00506139	0.0763534	0.007582	23.0969	TRUE	TRUE
NE-SFL	Neutrophil	8:6899808_T_G	rs11989117	413	8	6899808	T/G	G	0.049993	0.939965	upstream_gene_variant	MODIFIER	DEFA7P	ENSG00000206042	Defensin-rich granules of human neutrophils: characterization of secretory properties. https://doi.org/10.1016/s0167-4889(02)00243-4	0.189922	0.016438	30.1512	0.00342623	0.100524	0.0144187	11.4975	TRUE	TRUE
NE-FSC	Neutrophil	8:6906925_C_T	rs13267464	414	8	6906925	C/T	T	0.399453	0.977338	intergenic_variant	MODIFIER				-0.137381	0.00726495	79.0261	0.00905516	-0.118213	0.00716625	60.1935	FALSE	TRUE
NE-SFL	Neutrophil	8:6906925_C_T	rs13267464	414	8	6906925	C/T	T	0.399394	0.977338	intergenic_variant	MODIFIER				-0.191092	0.00717738	155.448	0.0175189	-0.118536	0.00736835	57.3127	FALSE	TRUE
NE-FSC	Neutrophil	8:6911051_C_T	rs149034020	415	8	6911051	C/T	T	0.008107	0.772169	downstream_gene_variant	MODIFIER	DEFA5	ENSG00000164816	Defensin-rich granules of human neutrophils: characterization of secretory properties. https://doi.org/10.1016/s0167-4889(02)00243-4	0.39551	0.0445807	18.1427	0.00251576	0.32843	0.0406644	15.164	TRUE	TRUE
NE-SSC	Neutrophil	8:6913031_G_A	rs2272719	414	8	6913031	G/A	A	0.378029	0.975197	synonymous_variant	LOW	DEFA5	ENSG00000164816	Defensin-rich granules of human neutrophils: characterization of secretory properties. https://doi.org/10.1016/s0167-4889(02)00243-4	-0.175651	0.00724535	129.109	0.0145086	-0.150421	0.00677134	107.916	FALSE	TRUE
NE-SSC	Neutrophil	8:6915983_T_G	rs184435284	416	8	6915983	T/G	G	0.008997	0.853575	upstream_gene_variant	MODIFIER	DEFA5	ENSG00000164816	Defensin-rich granules of human neutrophils: characterization of secretory properties. https://doi.org/10.1016/s0167-4889(02)00243-4	0.234099	0.0397655	8.40528	0.000977241	0.270175	0.0331216	15.4515	TRUE	TRUE
NE-SFL	Neutrophil	8:6924422_A_G	rs183154343	417	8	6924422	A/G	G	0.004546	0.828175	intergenic_variant	MODIFIER				0.62438	0.0570649	27.1372	0.00352841	0.569732	0.046871	33.207	TRUE	TRUE
NE-SSC	Neutrophil	8:6924422_A_G	rs183154343	417	8	6924422	A/G	G	0.004545	0.828175	intergenic_variant	MODIFIER				0.587598	0.0569273	24.251	0.00312425	0.377841	0.0470178	15.0206	TRUE	TRUE
NE-SFL	Neutrophil	8:7247545_T_A	rs529298125	418	8	7247545	T/A	A	0.005199	0.691749	upstream_gene_variant	MODIFIER	ZNF705G	ENSG00000215372		0.439948	0.0580688	13.4492	0.00200211	0.415933	0.047556	17.6391	TRUE	TRUE
PLT-FSC-DW	Platelet	8:9030160_G_A	rs3748136	419	8	9030160	G/A	A	0.208825	0.966894	downstream_gene_variant	MODIFIER				0.0903086	0.00998103	18.8369	0.0026949	0.0867628	0.00902505	21.1224	FALSE	FALSE	379	3
MicroR	Red Cell	8:10568052_T_G	rs12056524	420	8	10568052	T/G	G	0.077544	0.897698	intron_variant	MODIFIER	RP1L1	ENSG00000183638		-0.0812766	0.0136805	8.54792	0.00094505	-0.0777901	0.0129407	8.73114	FALSE	FALSE	1130	37
IPF%	Platelet	8:19029882_G_A	rs111446904	421	8	19029882	G/A	A	0.274377	0.953466	intron_variant	MODIFIER				0.0489031	0.00821483	8.57967	0.000952273	0.0425074	0.00705113	8.77699	TRUE	TRUE	834	29
EO-SSC	Eosinophil	8:19395678_G_C	rs4922056	422	8	19395678	G/C	C	0.402048	0.973966	intron_variant	MODIFIER	CSGALNACT1	ENSG00000147408		-0.048799	0.00822096	8.53433	0.00114498	-0.0434954	0.00690325	9.52236	TRUE	TRUE	518	15
RET-He	Red Cell	8:23285197_G_A	rs6983320	423	8	23285197	G/A	A	0.278179	0.988782	intron_variant	MODIFIER	ENTPD4	ENSG00000197217		0.0617786	0.0078417	14.4787	0.00153271	0.0438422	0.00749987	8.29383	TRUE	TRUE	1545	44
RBC-He	Red Cell	8:23375702_G_C	rs7837764	424	8	23375702	G/C	C	0.383383	0.98613	intergenic_variant	MODIFIER				0.0576161	0.00733307	14.4052	0.00156952	0.0451079	0.0068864	10.2354	TRUE	TRUE	1466	14
RBC-FSC	Red Cell	8:23375702_G_C	rs7837764	424	8	23375702	G/C	C	0.383557	0.98613	intergenic_variant	MODIFIER				0.0565413	0.00735426	13.8263	0.00151177	0.0446924	0.00690343	10.0148	TRUE	TRUE	1586	25
MicroR	Red Cell	8:23377604_A_C	rs36104352	425	8	23377604	A/C	C	0.117506	0.957693	intergenic_variant	MODIFIER				-0.0835638	0.0109767	13.5716	0.00144823	-0.0697464	0.0106329	10.2622	FALSE	FALSE	1131	19
RBC-SSC	Red Cell	8:23418444_A_C	rs2942202	426	8	23418444	A/C	C	0.494812	0.978222	intron_variant	MODIFIER	SLC25A37	ENSG00000268085,ENSG00000147454	Erythroblasts generated from murine embryonic stem cells null for Mfrn (also known as Slc25a37) show maturation arrest with severely impaired incorporation of 55Fe into haem. https://doi.org/10.1038/nature04512	0.059169	0.00774566	13.6597	0.0017503	0.0572371	0.00746317	13.7493	TRUE	TRUE	234	64
RBC-FSC-DW	Red Cell	8:23431045_T_C	rs1810193	427	8	23431045	T/C	T	0.418553	0.974568	5_prime_UTR_variant	MODIFIER				0.0445035	0.00756978	8.38457	0.000964004	0.0436892	0.0074246	8.39392	FALSE	FALSE	274	122
IRF-FSC	Red Cell	8:23437981_C_A	rs2928681	428	8	23437981	C/A	C	0.425254	0.985294	intergenic_variant	MODIFIER				0.0548101	0.00719916	13.5735	0.00146851	0.0552352	0.00691856	14.8357	TRUE	TRUE	961	60
MicroR	Red Cell	8:23437981_C_A	rs2928681	428	8	23437981	C/A	C	0.425878	0.985294	intergenic_variant	MODIFIER				-0.0560375	0.00705574	14.7017	0.0015356	-0.0464044	0.00683335	10.9467	TRUE	TRUE
RBC-He	Red Cell	8:23437981_C_A	rs2928681	428	8	23437981	C/A	C	0.425874	0.985294	intergenic_variant	MODIFIER				0.0628523	0.0071829	17.6719	0.00193179	0.0558665	0.00674708	15.8961	TRUE	TRUE
RET-He	Red Cell	8:23437981_C_A	rs2928681	428	8	23437981	C/A	C	0.425481	0.985294	intergenic_variant	MODIFIER				0.0668646	0.00710729	20.2957	0.00218578	0.0577106	0.00679593	16.6772	TRUE	TRUE
RBC-FSC	Red Cell	8:23437981_C_A	rs2928681	428	8	23437981	C/A	C	0.425802	0.985294	intergenic_variant	MODIFIER				0.0612698	0.00720624	16.7309	0.00183566	0.0551908	0.00676678	15.448	TRUE	TRUE
RET-FSC	Red Cell	8:23437981_C_A	rs2928681	428	8	23437981	C/A	C	0.42555	0.985294	intergenic_variant	MODIFIER				0.0672661	0.0071837	20.1136	0.0022122	0.0664599	0.00673413	22.2192	TRUE	TRUE	1627	24
Hyper-He	Red Cell	8:23438609_G_A	rs4872157	428	8	23438609	G/A	G	0.372741	0.988429	intergenic_variant	MODIFIER				0.062019	0.0073607	16.4454	0.0017986	0.0619119	0.00703381	17.8545	TRUE	TRUE	758	44
LFR	Red Cell	8:26201042_C_T	rs13248514	429	8	26201042	C/T	C	0.285271	0.997875	intron_variant	MODIFIER	PPP2R2A	ENSG00000221914		-0.0523359	0.00776246	10.8068	0.00111694	-0.0515079	0.00738222	11.5147	FALSE	FALSE	1706	22
MFR	Red Cell	8:26201042_C_T	rs13248514	429	8	26201042	C/T	C	0.285289	0.997875	intron_variant	MODIFIER	PPP2R2A	ENSG00000221914		0.0545904	0.00776729	11.6795	0.00121528	0.0542055	0.0074182	12.5557	FALSE	FALSE	1093	19
MacroR	Red Cell	8:42417272_C_T	rs2974335	430	8	42417272	C/T	C	0.406605	0.995822	intergenic_variant	MODIFIER				-0.0497289	0.00732383	10.9503	0.00119334	-0.0502964	0.00721743	11.488	FALSE	FALSE	1076	77
MicroR	Red Cell	8:42418723_T_C	rs2923433	430	8	42418723	T/C	T	0.407392	0.997408	intergenic_variant	MODIFIER				0.0574471	0.00704282	15.4635	0.00159348	0.0546095	0.00665755	15.6157	FALSE	FALSE	1133	47
RBC-SSC	Red Cell	8:42438002_CT_C	rs528067786	430	8	42438002	CT/C	CT	0.394948	0.975402	intergenic_variant	MODIFIER				0.0513292	0.00793648	10.0016	0.00125919	0.0521082	0.00764754	11.0138	FALSE	FALSE
EO-FSC	Eosinophil	8:61646351_C_CA	rs35440906	431	8	61646351	C/CA	CA	0.188663	0.981018	intron_variant	MODIFIER	CHD7	ENSG00000171316	This led to inclusion of CHD7 and CARD11 as genetic defects of OS, and PGM3 deficiency. Lastly, Roifman syndrome [13, 14] and MALT1 deficiency were included due to authors’ knowledge that they have been reported with eosinophilia. https://doi.org/10.1186/s13223-016-0130-4	-0.074752	0.0104994	11.9658	0.00171066	-0.0831309	0.00988673	16.3627	FALSE	TRUE	580	4
NE-SFL	Neutrophil	8:61646351_C_CA	rs35440906	431	8	61646351	C/CA	CA	0.188078	0.981018	intron_variant	MODIFIER	CHD7	ENSG00000171316		0.0743379	0.00900173	15.83	0.00168773	0.0662913	0.00732133	18.8433	FALSE	FALSE	1304	4
EO-SSC	Eosinophil	8:61650831_A_T	rs7846314	431	8	61650831	A/T	T	0.188004	0.981063	intron_variant	MODIFIER	CHD7	ENSG00000171316	This led to inclusion of CHD7 and CARD11 as genetic defects of OS, and PGM3 deficiency. Lastly, Roifman syndrome [13, 14] and MALT1 deficiency were included due to authors’ knowledge that they have been reported with eosinophilia. https://doi.org/10.1186/s13223-016-0130-4	-0.0709866	0.0102759	11.3086	0.00153852	-0.078756	0.00863362	19.1069	FALSE	TRUE	519	20
IG%	Neutrophil	8:61660163_A_G	rs11775560	431	8	61660163	A/G	G	0.188817	0.990528	intron_variant	MODIFIER	CHD7	ENSG00000171316		-0.0615706	0.00932744	10.389	0.00116128	-0.0626068	0.00923884	10.9033	FALSE	FALSE	798	4
NE-SFL-DW	Neutrophil	8:61660163_A_G	rs11775560	431	8	61660163	A/G	G	0.188703	0.990528	intron_variant	MODIFIER	CHD7	ENSG00000171316		0.0577438	0.00908214	9.68939	0.00102094	0.0565844	0.00866751	10.1719	FALSE	FALSE	1367	4
NE-SSC	Neutrophil	8:70727663_T_A	rs7818415	432	8	70727663	T/A	A	0.481548	0.98449	intron_variant	MODIFIER	SLCO5A1	ENSG00000137571		0.0494775	0.00698908	11.8388	0.00122234	0.0573246	0.00573644	22.7578	FALSE	TRUE
RE-LYMP#	Lymphocyte	8:79607893_A_C	rs10957897	433	8	79607893	A/C	A	0.257023	0.975309	intron_variant	MODIFIER	IL7,ZC2HC1A	ENSG00000104432,ENSG00000104427	Interleukin-7 (IL-7) is an antiapoptotic common γ-chain cytokine that is essential for lymphocyte proliferation and survival. https://doi.org/10.1172/jci.insight.98960	-0.0666616	0.00946524	11.7248	0.00169718	-0.0660398	0.00931102	11.8715	FALSE	FALSE	277	55
RE-LYMP%	Lymphocyte	8:79607893_A_C	rs10957897	433	8	79607893	A/C	A	0.257024	0.975309	intron_variant	MODIFIER	IL7,ZC2HC1A	ENSG00000104432,ENSG00000104427	Interleukin-7 (IL-7) is an antiapoptotic common γ-chain cytokine that is essential for lymphocyte proliferation and survival. https://doi.org/10.1172/jci.insight.98960	-0.0574417	0.00950945	8.81347	0.00126018	-0.0572191	0.00937155	8.9845	FALSE	FALSE	304	60
MO-SSC	Monocyte	8:95960855_G_C	rs896853	434	8	95960855	G/C	G	0.468187	0.991584	intron_variant	MODIFIER	NDUFAF6,TP53INP1	ENSG00000156170,ENSG00000164938	TP53INP1 is a target of miR-155 in fibroblasts and a downregulation of TP53INP1 protein levels could contribute to the fibroblasts' activation. https://doi.org/10.1111/cas.12747	0.08059	0.00693508	30.4898	0.00323423	0.0787238	0.00663877	31.6548	FALSE	TRUE	1184	12
MO-SFL	Monocyte	8:95965695_A_G	rs13257021	434	8	95965695	A/G	A	0.467082	0.989767	intron_variant	MODIFIER	NDUFAF6	ENSG00000156170		0.112965	0.00712083	55.949	0.00635289	0.115112	0.00662086	66.7286	FALSE	TRUE	1212	10
RE-LYMP(L)%	Lymphocyte	8:95986340_T_G	rs7827478	435	8	95986340	T/G	T	0.301896	0.985758	intron_variant	MODIFIER	NDUFAF6	ENSG00000156170		-0.0689739	0.0090476	13.6073	0.00200529	-0.0638879	0.00892691	12.0732	TRUE	TRUE	320	17
RE-LYMP%	Lymphocyte	8:95986340_T_G	rs7827478	435	8	95986340	T/G	T	0.301831	0.985758	intron_variant	MODIFIER	NDUFAF6	ENSG00000156170		-0.0657516	0.00902046	12.506	0.00182208	-0.0639225	0.00891514	12.1156	TRUE	TRUE	305	17
LY-SFL-DW	Lymphocyte	8:95986459_A_T	rs7823886	434	8	95986459	A/T	A	0.470145	0.996865	intron_variant	MODIFIER	NDUFAF6	ENSG00000156170		-0.0774316	0.00713012	26.7468	0.00298714	-0.0758378	0.00705006	26.2232	FALSE	TRUE	988	28
RE-LYMP#	Lymphocyte	8:95986927_A_G	rs10086284	435	8	95986927	A/G	A	0.301238	0.987095	splice_region_variant	LOW	NDUFAF6	ENSG00000156170		-0.0619098	0.00897692	11.2734	0.00161357	-0.0594748	0.0088555	10.7216	TRUE	TRUE	278	17
H-IPF	Platelet	8:106581528_A_T	rs6993770	436	8	106581528	A/T	T	0.285702	0.993255	intron_variant	MODIFIER	ZFPM2	ENSG00000169946		0.0844039	0.00793877	25.674	0.00290769	0.0822124	0.00680745	32.7902	FALSE	FALSE	674	2
IPF%	Platelet	8:106581528_A_T	rs6993770	436	8	106581528	A/T	T	0.285759	0.993255	intron_variant	MODIFIER	ZFPM2	ENSG00000169946		0.0962052	0.00794414	33.0303	0.00377809	0.092398	0.00681209	41.0816	FALSE	FALSE	835	2
IPF#	Platelet	8:106581528_A_T	rs6993770	436	8	106581528	A/T	T	0.285773	0.993255	intron_variant	MODIFIER	ZFPM2	ENSG00000169946		0.0762966	0.00797404	20.9631	0.00237628	0.0739896	0.00697005	25.5589	FALSE	FALSE	915	5
PLT-SFL-DW	Platelet	8:106581528_A_T	rs6993770	436	8	106581528	A/T	T	0.285825	0.993255	intron_variant	MODIFIER	ZFPM2	ENSG00000169946		0.0779059	0.00884589	17.891	0.00247785	0.0787044	0.00787188	22.7715	FALSE	FALSE	337	7
PLT-SFL	Platelet	8:106581528_A_T	rs6993770	436	8	106581528	A/T	T	0.285959	0.993255	intron_variant	MODIFIER	ZFPM2	ENSG00000169946		0.0683656	0.00894713	13.6667	0.00190868	0.0648934	0.00783841	15.8878	FALSE	FALSE	21	10
PLT-FSC	Platelet	8:106581528_A_T	rs6993770	436	8	106581528	A/T	T	0.285928	0.993255	intron_variant	MODIFIER	ZFPM2	ENSG00000169946		0.127101	0.00892095	45.3327	0.0065967	0.123466	0.00801526	52.6047	FALSE	FALSE	77	1
PLT-SSC	Platelet	8:106581528_A_T	rs6993770	436	8	106581528	A/T	T	0.285986	0.993255	intron_variant	MODIFIER	ZFPM2	ENSG00000169946		0.131451	0.00920326	45.5545	0.00705682	0.126999	0.00838037	50.9553	FALSE	FALSE	130	1
P-LCR	Platelet	8:106583124_A_G	rs4734879	436	8	106583124	A/G	G	0.27422	0.992365	intron_variant	MODIFIER	ZFPM2	ENSG00000169946		0.0733479	0.00793942	19.6019	0.00214146	0.0687184	0.00689863	22.6183	FALSE	FALSE	1408	7
MO-SFL	Monocyte	8:116565452_G_A	rs3802220	437	8	116565452	G/A	G	0.43476	0.995289	intron_variant	MODIFIER	TRPS1	ENSG00000104447		0.0491491	0.0071369	11.2431	0.00118725	0.0527655	0.0066415	14.6999	FALSE	FALSE	1213	130
LFR	Red Cell	8:116659232_TTTTG_T	rs138835319	438	8	116659232	TTTTG/T	T	0.275837	0.969448	intron_variant	MODIFIER	TRPS1	ENSG00000104447		0.0565135	0.00796174	11.8981	0.00127592	0.058143	0.00756841	13.7964	FALSE	FALSE	1707	60
MFR	Red Cell	8:116659232_TTTTG_T	rs138835319	438	8	116659232	TTTTG/T	T	0.27585	0.969448	intron_variant	MODIFIER	TRPS1	ENSG00000104447		-0.0525107	0.00796692	10.3599	0.00110161	-0.0536902	0.00760598	11.7682	FALSE	FALSE	1094	64
EO-SFL	Eosinophil	8:116661174_A_C	rs2721963	439	8	116661174	A/C	C	0.339075	0.971841	intron_variant	MODIFIER	TRPS1	ENSG00000104447		0.0521013	0.00852109	9.01357	0.00121668	0.0600845	0.00761506	14.5063	TRUE	TRUE	551	43
EO-SSC	Eosinophil	8:116670347_C_T	rs3808477	438	8	116670347	C/T	T	0.279741	0.970334	intron_variant	MODIFIER	TRPS1	ENSG00000104447		0.070804	0.00898844	14.4753	0.00202018	0.0720732	0.00754108	20.8877	FALSE	TRUE	521	8
RET-SFL	Red Cell	8:116813143_T_G	rs800588	440	8	116813143	T/G	T	0.241995	0.998626	intron_variant	MODIFIER	TRPS1	ENSG00000104447		0.0592248	0.00929093	9.73615	0.00128681	0.0626234	0.00888518	11.7322	TRUE	TRUE	205	101
BASO-SFL	Basophil	8:118829413_C_G	rs11779439	441	8	118829413	C/G	G	0.195274	0.968013	intron_variant	MODIFIER	EXT1	ENSG00000182197	Altered morphology of heparin-containing mast cells. Transmission electron micrographs of mast cells from the peritoneum (EXT1 knockout mice). https://doi.org/10.1016/B978-044451967-2/00087-8	0.0623306	0.0104303	8.64054	0.00122103	0.0911072	0.0101236	18.6204	TRUE	TRUE
BASO-FSC	Basophil	8:119116870_C_T	rs6991511	442	8	119116870	C/T	C	0.372573	0.991918	intron_variant	MODIFIER	EXT1	ENSG00000182197	Altered morphology of heparin-containing mast cells. Transmission electron micrographs of mast cells from the peritoneum (EXT1 knockout mice) https://doi.org/10.1016/B978-044451967-2/00087-8	-0.128852	0.00835542	52.9296	0.00776224	-0.127234	0.00826551	52.5415	TRUE	TRUE	470	14
BASO-SFL	Basophil	8:119124569_C_G	rs6469721	442	8	119124569	C/G	C	0.372319	0.987281	upstream_gene_variant	MODIFIER	EXT1	ENSG00000182197	EXT1 and EXT2, two genes previously shown to be associated with the human hereditary multiple exostosis, are now known to possess HS polymerase activity. https://doi.org/10.1172/JCI13561	-0.237581	0.00849543	171.372	0.026382	-0.303141	0.0115044	150.584	TRUE	TRUE	448	13
BASO-SFL	Basophil	8:119125596_G_C	rs2514757	443	8	119125596	G/C	C	0.241471	0.980106	upstream_gene_variant	MODIFIER	EXT1	ENSG00000182197	Altered morphology of heparin-containing mast cells. Transmission electron micrographs of mast cells from the peritoneum (EXT1 knockout mice). https://doi.org/10.1016/B978-044451967-2/00087-8	0.137732	0.00961496	45.8146	0.00694923	-0.0971034	0.0129972	13.088	TRUE	TRUE
RBC-SFL	Red Cell	8:126500031_C_G	rs28601761	444	8	126500031	C/G	G	0.415575	0.93304	intron_variant	MODIFIER				-0.0615718	0.00826856	13.0184	0.0018415	-0.0570766	0.00784958	12.4382	FALSE	FALSE	173	5
NE-SFL	Neutrophil	8:126511216_GA_G	rs10712836	445	8	126511216	GA/G	G	0.299348	0.957176	intron_variant	MODIFIER				0.0451024	0.00778668	8.15833	0.000853312	0.0419846	0.00631799	10.5132	FALSE	TRUE	1305	3
NE-SSC	Neutrophil	8:126511216_GA_G	rs10712836	445	8	126511216	GA/G	G	0.299348	0.957176	intron_variant	MODIFIER				0.044794	0.00776764	8.0925	0.000841683	0.0375439	0.00636482	8.43236	FALSE	TRUE
LY-SFL	Lymphocyte	8:128178647_T_C	rs2445606	446	8	128178647	T/C	C	0.415399	0.968876	intergenic_variant	MODIFIER				0.0467424	0.00721488	10.0335	0.00106115	0.0471063	0.00705652	10.6029	TRUE	TRUE	1027	21
LY-SSC-DW	Lymphocyte	8:128470608_A_C	rs7825928	447	8	128470608	A/C	A	0.362068	0.978413	intron_variant	MODIFIER	CASC8	ENSG00000246228		0.0497551	0.00738998	10.7787	0.00114359	0.0478476	0.00732468	10.1836	TRUE	TRUE	1742	3
MO-SFL-DW	Monocyte	8:128470608_A_C	rs7825928	447	8	128470608	A/C	A	0.362125	0.978413	intron_variant	MODIFIER	CASC8	ENSG00000246228		0.0676689	0.00746872	18.8858	0.00211545	0.0675444	0.0073256	19.5082	TRUE	TRUE	1172	2
MO-SSC	Monocyte	8:128470608_A_C	rs7825928	447	8	128470608	A/C	A	0.362099	0.978413	intron_variant	MODIFIER	CASC8	ENSG00000246228		-0.0929374	0.00724992	36.8921	0.00399017	-0.089302	0.00694405	37.0471	TRUE	TRUE	1185	2
MO-SFL	Monocyte	8:128470608_A_C	rs7825928	447	8	128470608	A/C	A	0.362139	0.978413	intron_variant	MODIFIER	CASC8	ENSG00000246228		-0.0930282	0.00743852	35.1613	0.00399816	-0.09241	0.00691916	39.8715	TRUE	TRUE	1214	2
RET-He	Red Cell	8:128964064_CT_C	rs142500841	448	8	128964064	CT/C	C	0.350079	0.946579	intron_variant	MODIFIER	PVT1	ENSG00000249859		-0.0454212	0.00752951	8.79178	0.000938802	-0.04494	0.00706026	9.70513	FALSE	FALSE	1546	9
RBC-He	Red Cell	8:128965269_G_C	rs56223526	448	8	128965269	G/C	C	0.350252	0.977408	intron_variant	MODIFIER	PVT1	ENSG00000249859		-0.0441988	0.00747902	8.46506	0.000889153	-0.0443683	0.00694317	9.77582	FALSE	FALSE	1467	8
RBC-FSC	Red Cell	8:128965269_G_C	rs56223526	448	8	128965269	G/C	C	0.350308	0.977408	intron_variant	MODIFIER	PVT1	ENSG00000249859		-0.0454157	0.00749791	8.85828	0.000938857	-0.0457091	0.00695906	10.2878	FALSE	FALSE	1587	7
Hyper-He	Red Cell	8:128972721_A_G	rs9649959	448	8	128972721	A/G	G	0.341261	0.986704	intron_variant	MODIFIER	PVT1	ENSG00000249859		-0.0483237	0.00751437	9.89653	0.00104991	-0.0477969	0.00718402	10.5367	FALSE	FALSE	759	8
LY-SFL	Lymphocyte	8:128990404_CT_C	rs11343602	449	8	128990404	CT/C	CT	0.315241	0.944439	intron_variant	MODIFIER	PVT1	ENSG00000249859		-0.0721614	0.0077982	19.6634	0.00224812	-0.0532962	0.00773289	11.2535	TRUE	TRUE	1028	7
LY-FSC	Lymphocyte	8:128999640_G_A	rs4733812	450	8	128999640	G/A	A	0.346576	0.976167	intron_variant	MODIFIER	PVT1	ENSG00000249859		-0.0569453	0.00751111	13.4664	0.00146872	-0.0585166	0.00744328	14.4103	FALSE	FALSE	1060	9
LY-SSC-DW	Lymphocyte	8:129004975_G_A	rs11786130	450	8	129004975	G/A	A	0.347486	0.997273	intron_variant	MODIFIER	PVT1	ENSG00000249859		0.0623167	0.00739215	16.4618	0.00176103	0.0500482	0.0076797	10.139	FALSE	FALSE	1743	10
LY-SSC-DW	Lymphocyte	8:129005045_T_C	rs4733816	451	8	129005045	T/C	T	0.128846	0.898898	intron_variant	MODIFIER	PVT1	ENSG00000249859		0.0925627	0.0110726	16.2012	0.00192339	0.0677061	0.0115014	8.40125	TRUE	TRUE
LY-SFL	Lymphocyte	8:129007412_C_T	rs10808565	450	8	129007412	C/T	T	0.347185	0.973576	intron_variant	MODIFIER	PVT1	ENSG00000249859		-0.0866859	0.00747927	30.3351	0.00340626	-0.0792541	0.00741833	25.8791	FALSE	FALSE
LY-SSC	Lymphocyte	8:129009401_A_G	rs62512839	450	8	129009401	A/G	G	0.344837	0.972995	intron_variant	MODIFIER	PVT1	ENSG00000249859		-0.0642669	0.00746708	17.1238	0.00186624	-0.063205	0.00732553	17.1891	FALSE	FALSE	1000	5
LY-SSC-DW	Lymphocyte	8:129497735_T_A	rs77156523	452	8	129497735	T/A	A	0.121775	0.961165	intron_variant	MODIFIER				-0.071579	0.0109465	10.208	0.00109589	-0.0700354	0.0108562	9.94977	TRUE	TRUE	1744	66
MO-SFL	Monocyte	8:130580108_A_C	rs7013192	453	8	130580108	A/C	A	0.144894	0.969069	intron_variant	MODIFIER	CCDC26	ENSG00000229140		-0.116138	0.0102109	29.2488	0.00334233	-0.0767607	0.0106182	12.3057	FALSE	TRUE	1215	6
MO-SFL	Monocyte	8:130624105_G_C	rs1991866	454	8	130624105	G/C	G	0.425178	0.965543	intron_variant	MODIFIER	CCDC26	ENSG00000229140		-0.0899086	0.00724293	34.6549	0.00395127	-0.059054	0.00753473	14.3272	FALSE	FALSE
P-LCR	Platelet	8:131179560_GA_G	rs78363913	455	8	131179560	GA/G	G	0.458252	0.983121	intron_variant	MODIFIER	ASAP1	ENSG00000153317		-0.0415991	0.0071377	8.25128	0.00085921	-0.0359003	0.00620963	8.12689	FALSE	FALSE	1409	22
H-IPF	Platelet	8:131190336_C_T	rs11774659	455	8	131190336	C/T	T	0.491047	0.99095	intron_variant	MODIFIER	ASAP1	ENSG00000153317		-0.0461969	0.00717871	9.90918	0.00106673	-0.0415769	0.00615926	10.8247	FALSE	FALSE	675	29
IPF%	Platelet	8:131190336_C_T	rs11774659	455	8	131190336	C/T	T	0.491032	0.99095	intron_variant	MODIFIER	ASAP1	ENSG00000153317		-0.0444796	0.00718337	9.22624	0.000988899	-0.0401824	0.00616395	10.1443	FALSE	FALSE	837	23
IPF#	Platelet	8:131190336_C_T	rs11774659	455	8	131190336	C/T	T	0.491033	0.99095	intron_variant	MODIFIER	ASAP1	ENSG00000153317		-0.0427677	0.00720973	8.52379	0.000914244	-0.0387677	0.00630638	9.09915	FALSE	FALSE	916	5
NE-FSC	Neutrophil	8:144600768_C_T	rs7826922	456	8	144600768	C/T	T	0.349471	0.994634	intron_variant	MODIFIER	ZC3H3	ENSG00000014164		-0.0545063	0.00738419	12.8054	0.00135083	-0.0575872	0.00666201	17.2495	TRUE	TRUE	1260	12
NE-SSC	Neutrophil	8:144613172_C_G	rs2382955	456	8	144613172	C/G	G	0.346902	0.988704	intron_variant	MODIFIER	ZC3H3	ENSG00000014164		-0.0638736	0.00731314	17.6097	0.00184866	-0.0577147	0.00600209	21.1389	TRUE	TRUE
NE-SFL	Neutrophil	8:144617691_A_G	rs6558370	457	8	144617691	A/G	G	0.480852	0.9974	intron_variant	MODIFIER	ZC3H3	ENSG00000014164		-0.0414834	0.00698301	8.54676	0.000859174	-0.0468408	0.00567506	15.8006	TRUE	TRUE	1306	34
NE-SFL-DW	Neutrophil	8:144643169_C_T	rs1545536	458	8	144643169	C/T	T	0.219553	0.979419	splice_region_variant	LOW	GSDMD	ENSG00000104518	Thus, GSDMD is pleiotropic, exerting both pro- and anti-inflammatory effects that make it a potential target for antibacterial and anti-inflammatory therapies. https://doi.org/10.1016/j.celrep.2018.02.067	-0.0847818	0.00863045	22.05	0.0024633	-0.0854533	0.00823513	24.4667	TRUE	TRUE	1354	2
NE-SSC-DW	Neutrophil	8:144645513_C_T	rs13266821	459	8	144645513	C/T	T	0.146975	0.991408	downstream_gene_variant	MODIFIER	MROH6,GSDMD	ENSG00000204839,ENSG00000104518	Thus, GSDMD is pleiotropic, exerting both pro- and anti-inflammatory effects that make it a potential target for antibacterial and anti-inflammatory therapies. https://doi.org/10.1016/j.celrep.2018.02.067	-0.0678782	0.00985088	11.2552	0.0011553	-0.0751839	0.00927917	15.2565	TRUE	TRUE	1339	3
NE-FSC-DW	Neutrophil	8:144645513_C_T	rs13266821	459	8	144645513	C/T	T	0.146917	0.991408	downstream_gene_variant	MODIFIER	MROH6,GSDMD	ENSG00000204839,ENSG00000104518	Thus, GSDMD is pleiotropic, exerting both pro- and anti-inflammatory effects that make it a potential target for antibacterial and anti-inflammatory therapies. https://doi.org/10.1016/j.celrep.2018.02.067	-0.0675745	0.00971514	11.4546	0.00114461	-0.0699811	0.00880883	14.6985	TRUE	TRUE	1376	3
P-LCR	Platelet	8:144984283_T_C	rs7015048	460	8	144984283	T/C	C	0.472073	0.993787	intergenic_variant	MODIFIER				-0.0450892	0.00708768	9.69979	0.00101335	-0.0369245	0.00616092	8.68314	FALSE	FALSE	1410	83
NE-FSC	Neutrophil	8:144987221_C_T	rs6990361	460	8	144987221	C/T	T	0.424411	0.972895	downstream_gene_variant	MODIFIER	PLEC	ENSG00000178209	Targeted ablation of plectin isoform 1 uncovers role of cytolinker proteins in leukocyte recruitment. (Authors show plectin doesn't mediate neutrophil recruitment) https://doi.org/10.1073/pnas.0505380102	0.0478262	0.00719343	10.5288	0.00111753	0.0422034	0.00649137	10.094	FALSE	TRUE	1261	53
H-IPF	Platelet	8:144991176_T_C	rs6558405	460	8	144991176	T/C	C	0.433354	0.967802	synonymous_variant	LOW	PLEC	ENSG00000178209		-0.0654093	0.00732322	18.3775	0.00210118	-0.0616059	0.00627978	21.9645	FALSE	FALSE	676	37
IPF#	Platelet	8:144992862_A_G	rs7819099	460	8	144992862	A/G	G	0.428879	0.965373	synonymous_variant	LOW	PLEC	ENSG00000178209		-0.0541796	0.00737448	12.6928	0.00143802	-0.0517832	0.0064463	15.009	FALSE	FALSE	918	67
IPF%	Platelet	8:145002283_A_G	rs11993233	460	8	145002283	A/G	G	0.427196	0.996555	intron_variant	MODIFIER	PLEC	ENSG00000178209		-0.0686412	0.0072347	20.6271	0.00230586	-0.0650168	0.00620547	24.923	FALSE	FALSE	838	36
PLT-SFL-DW	Platelet	8:145004944_T_C	rs10107388	460	8	145004944	T/C	C	0.367847	0.966595	intron_variant	MODIFIER	PLEC	ENSG00000178209		-0.0640895	0.00833693	13.8235	0.00191026	-0.0644511	0.00741836	17.4118	FALSE	FALSE	338	50
PLT-FSC	Platelet	8:145013315_G_T	rs11784501	460	8	145013315	G/T	T	0.406978	0.980419	intron_variant	MODIFIER	PLEC	ENSG00000178209		-0.0551103	0.00822279	10.6874	0.00146601	-0.0500477	0.00738673	10.8982	FALSE	FALSE	78	46
PLT-SSC	Platelet	8:145020477_T_C	rs12543539	460	8	145020477	T/C	C	0.406502	0.983676	intron_variant	MODIFIER	PLEC	ENSG00000178209		-0.0596408	0.00846862	11.7242	0.00171632	-0.0558831	0.00771022	12.363	FALSE	FALSE	131	40
PLT-SFL-DW	Platelet	9:273178_G_GA	rs3215853	461	9	273178	G/GA	G	0.241772	0.982414	intron_variant	MODIFIER	DOCK8	ENSG00000107099		0.0715223	0.00937551	13.6248	0.00187551	0.0658093	0.00834446	14.4932	FALSE	FALSE	339	2
PLT-FSC-DW	Platelet	9:273178_G_GA	rs3215853	461	9	273178	G/GA	G	0.241858	0.982414	intron_variant	MODIFIER	DOCK8	ENSG00000107099		0.0931176	0.00943236	22.2598	0.00317983	0.0854555	0.00869335	22.0427	FALSE	FALSE	381	1
H-IPF	Platelet	9:282557_A_G	rs79837119	462	9	282557	A/G	G	0.256201	0.974733	intron_variant	MODIFIER	DOCK8	ENSG00000107099		0.0550153	0.00832722	10.4056	0.00115354	0.0549799	0.00714716	13.8303	TRUE	TRUE	677	20
PLT-SFL	Platelet	9:328627_C_T	rs7870898	463	9	328627	C/T	C	0.342736	0.99902	intron_variant	MODIFIER	DOCK8	ENSG00000107099		-0.0733885	0.00847609	17.3198	0.00242653	-0.0775438	0.00743166	24.7179	FALSE	FALSE	23	10
IPF%	Platelet	9:329343_CA_C	rs56318916	464	9	329343	CA/C	C	0.195285	0.991395	intron_variant	MODIFIER	DOCK8	ENSG00000107099		0.0614428	0.00907566	10.8903	0.00118654	0.0588569	0.00778838	13.3747	FALSE	FALSE	839	19
P-LCR	Platelet	9:329343_CA_C	rs56318916	464	9	329343	CA/C	C	0.19536	0.991395	intron_variant	MODIFIER	DOCK8	ENSG00000107099		0.0716359	0.00894058	14.949	0.00161335	0.0685644	0.00777927	17.8993	FALSE	FALSE	1411	10
PLT-FSC-DW	Platelet	9:330291_T_A	rs73639051	464	9	330291	T/A	A	0.230728	0.992483	intron_variant	MODIFIER	DOCK8	ENSG00000107099		-0.076758	0.00950541	15.1715	0.0020915	-0.0614645	0.00876593	11.6191	FALSE	FALSE
PLT-FSC	Platelet	9:331490_T_G	rs10813766	463	9	331490	T/G	T	0.343123	0.989145	intron_variant	MODIFIER	DOCK8	ENSG00000107099		-0.0701062	0.00848777	15.8354	0.00221553	-0.0763122	0.00763181	22.7763	FALSE	FALSE	79	9
PLT-SSC	Platelet	9:332152_T_A	rs1536609	463	9	332152	T/A	T	0.343297	0.988211	intron_variant	MODIFIER	DOCK8	ENSG00000107099		-0.0568953	0.00876549	10.0687	0.00145956	-0.0602889	0.00798404	13.3529	FALSE	FALSE	132	9
IPF#	Platelet	9:4763176_T_C	rs385893	465	9	4763176	T/C	T	0.483384	0.981769	intergenic_variant	MODIFIER				0.0473616	0.00728211	10.1062	0.00112032	0.0430487	0.00636611	10.8601	FALSE	TRUE	919	3
Delta-HGB	Red Cell	9:4843672_C_G	rs7868737	466	9	4843672	C/G	G	0.204493	0.98659	intron_variant	MODIFIER	RCL1	ENSG00000120158		-0.0620195	0.0100265	9.20843	0.00125144	-0.060896	0.0099436	9.03483	FALSE	FALSE	635	20
MicroR	Red Cell	9:4843672_C_G	rs7868737	466	9	4843672	C/G	G	0.204493	0.98659	intron_variant	MODIFIER	RCL1	ENSG00000120158		0.0765944	0.00864804	18.0846	0.00190874	0.069335	0.00817686	16.6305	FALSE	FALSE	1134	8
RBC-He	Red Cell	9:4843672_C_G	rs7868737	466	9	4843672	C/G	G	0.204289	0.98659	intron_variant	MODIFIER	RCL1	ENSG00000120158		-0.0807091	0.00879921	19.3344	0.00211775	-0.0729781	0.00816468	18.3845	FALSE	FALSE	1469	8
RET-He	Red Cell	9:4843672_C_G	rs7868737	466	9	4843672	C/G	G	0.204418	0.98659	intron_variant	MODIFIER	RCL1	ENSG00000120158		-0.0684913	0.00870823	14.4333	0.00152583	-0.0605982	0.00816183	12.9376	FALSE	FALSE	1548	9
RBC-FSC	Red Cell	9:4843672_C_G	rs7868737	466	9	4843672	C/G	G	0.204263	0.98659	intron_variant	MODIFIER	RCL1	ENSG00000120158		-0.0818295	0.00882503	19.7401	0.00217675	-0.0739708	0.00818769	18.7632	FALSE	FALSE	1589	9
RET-FSC	Red Cell	9:4843672_C_G	rs7868737	466	9	4843672	C/G	G	0.204239	0.98659	intron_variant	MODIFIER	RCL1	ENSG00000120158		-0.0693758	0.00880236	14.4902	0.00156447	-0.0617358	0.00824704	13.1389	FALSE	FALSE	1628	9
HFR	Red Cell	9:4855858_A_C	rs7853365	466	9	4855858	A/C	C	0.205625	0.993633	intron_variant	MODIFIER	RCL1	ENSG00000120158		-0.0665625	0.00893004	13.0424	0.00144741	-0.0664823	0.00868373	13.7068	FALSE	FALSE	733	12
LFR	Red Cell	9:4855858_A_C	rs7853365	466	9	4855858	A/C	C	0.206726	0.993633	intron_variant	MODIFIER	RCL1	ENSG00000120158		0.0767784	0.00864984	18.1603	0.00193342	0.0757144	0.00823714	19.3931	FALSE	FALSE	1708	6
MFR	Red Cell	9:4855858_A_C	rs7853365	466	9	4855858	A/C	C	0.20667	0.993633	intron_variant	MODIFIER	RCL1	ENSG00000120158		-0.0702946	0.00865802	15.3279	0.00162034	-0.0685314	0.00828033	15.8831	FALSE	FALSE	1095	8
RET-SFL	Red Cell	9:4855858_A_C	rs7853365	466	9	4855858	A/C	C	0.206409	0.993633	intron_variant	MODIFIER	RCL1	ENSG00000120158		-0.0895844	0.00985201	19.0162	0.00262918	-0.0866844	0.00943795	19.3583	FALSE	FALSE	206	12
RBC-SFL	Red Cell	9:4860643_G_C	rs1053872	466	9	4860643	G/C	C	0.203343	0.993985	3_prime_UTR_variant	MODIFIER	RCL1	ENSG00000120158		-0.0763639	0.00978543	14.2215	0.00188933	-0.0771381	0.00928991	15.9776	FALSE	FALSE	175	12
EO-SSC-DW	Eosinophil	9:6192796_T_C	rs2095044	467	9	6192796	T/C	T	0.259912	0.998588	upstream_gene_variant	MODIFIER				-0.0588542	0.00944372	9.33703	0.00133258	-0.0597411	0.00926325	9.94254	FALSE	FALSE	615	7
EO-FSC-DW	Eosinophil	9:6192796_T_C	rs2095044	467	9	6192796	T/C	T	0.260253	0.998588	upstream_gene_variant	MODIFIER				-0.0807611	0.00962153	16.3272	0.00251139	-0.0808059	0.00951502	16.674	FALSE	FALSE	631	6
RBC-SSC	Red Cell	9:33487023_G_A	rs7022355	468	9	33487023	G/A	A	0.126757	0.977131	intergenic_variant	MODIFIER				0.0850645	0.0116443	12.5579	0.00160189	0.0859266	0.01122	13.7123	TRUE	TRUE	236	23
PLT-SFL	Platelet	9:73029831_G_A	rs10868824	469	9	73029831	G/A	A	0.445904	0.990251	upstream_gene_variant	MODIFIER	KLF9	ENSG00000119138		0.0568206	0.00814869	11.5082	0.00159539	0.0459689	0.00714528	9.89745	FALSE	FALSE	24	76
H-IPF	Platelet	9:73053861_G_A	rs10868833	469	9	73053861	G/A	A	0.431373	0.993163	intergenic_variant	MODIFIER				0.0638131	0.00726039	17.8221	0.0019977	0.0547054	0.00622447	17.8023	FALSE	FALSE	679	57
IPF%	Platelet	9:73053861_G_A	rs10868833	469	9	73053861	G/A	A	0.431349	0.993163	intergenic_variant	MODIFIER				0.0589262	0.00726592	15.2955	0.00170342	0.050458	0.00623052	15.2415	FALSE	FALSE	840	63
IPF#	Platelet	9:73062759_C_A	rs7029389	469	9	73062759	C/A	A	0.432885	0.994593	intergenic_variant	MODIFIER				0.0541741	0.00728346	12.9903	0.00144098	0.0465006	0.00636598	12.5469	FALSE	FALSE	920	72
PLT-FSC	Platelet	9:73070585_T_G	rs13299473	469	9	73070585	T/G	G	0.431939	0.989972	intergenic_variant	MODIFIER				0.0604387	0.00813098	12.9745	0.00179258	0.0510886	0.00731168	11.5433	FALSE	FALSE	80	69
PLT-FSC-DW	Platelet	9:99087217_G_C	rs58088508	470	9	99087217	G/C	C	0.237785	0.976438	intron_variant	MODIFIER	SLC35D2	ENSG00000130958		-0.0994796	0.0095153	24.8556	0.00358724	-0.092713	0.00862881	26.1521	FALSE	FALSE	382	5
PLT-SSC-DW	Platelet	9:99192919_A_C	rs10820606	470	9	99192919	A/C	C	0.240761	0.952102	intergenic_variant	MODIFIER				-0.0732558	0.00966725	13.4539	0.00196191	-0.0656203	0.00890438	12.755	FALSE	FALSE	420	9
PLT-SFL-DW	Platelet	9:99234329_C_T	rs55665228	471	9	99234329	C/T	T	0.177268	0.957342	intron_variant	MODIFIER	HABP4	ENSG00000130956		-0.0774573	0.0106226	12.5143	0.00175002	-0.0654017	0.00946271	11.3105	TRUE	TRUE	340	10
PLT-SSC	Platelet	9:113312231_G_C	rs61751937	472	9	113312231	G/C	C	0.029222	0.979047	missense_variant	MODERATE	SVEP1	ENSG00000165124		-0.176475	0.0247007	12.0443	0.00176696	-0.168205	0.0225353	13.0645	FALSE	FALSE	133	1
MO-SFL-DW	Monocyte	9:113925534_T_C	rs7023923	473	9	113925534	T/C	T	0.488805	0.991009	intron_variant	MODIFIER				-0.0513844	0.00712056	12.2724	0.00131952	-0.0500323	0.00698647	12.0899	FALSE	FALSE	1173	24
MO-SFL	Monocyte	9:113951044_G_A	rs17207270	474	9	113951044	G/A	A	0.224707	0.973127	intron_variant	MODIFIER				-0.0548616	0.00859837	9.75313	0.0010487	-0.0511727	0.00798958	9.8178	FALSE	FALSE	1216	29
IG#	Neutrophil	9:131465481_C_G	rs13283282	475	9	131465481	C/G	G	0.145687	0.994128	intron_variant	MODIFIER	PKN3	ENSG00000160447		0.0954836	0.0102459	19.931	0.00226947	0.0935499	0.0101351	19.5475	FALSE	FALSE	791	3
IG%	Neutrophil	9:131465481_C_G	rs13283282	475	9	131465481	C/G	G	0.145659	0.994128	intron_variant	MODIFIER	PKN3	ENSG00000160447		0.140995	0.0102929	41.9831	0.00494773	0.141122	0.0101992	42.7085	FALSE	FALSE	799	3
H-IPF	Platelet	9:135861502_C_A	rs73554552	476	9	135861502	C/A	A	0.063519	0.989939	intron_variant	MODIFIER	GFI1B	ENSG00000165702		0.113135	0.0148692	13.5577	0.00152274	0.104964	0.0127553	15.7103	FALSE	FALSE	680	3
IPF%	Platelet	9:135861502_C_A	rs73554552	476	9	135861502	C/A	A	0.063644	0.989939	intron_variant	MODIFIER	GFI1B	ENSG00000165702		0.123342	0.0148669	15.9694	0.00181322	0.112672	0.0127553	17.9746	FALSE	FALSE	841	3
PLT-SSC	Platelet	9:135861502_C_A	rs73554552	476	9	135861502	C/A	A	0.063574	0.989939	intron_variant	MODIFIER	GFI1B	ENSG00000165702		0.192412	0.0171604	28.4512	0.00440806	0.178399	0.0156545	29.296	FALSE	FALSE	134	3
RET-SFL	Red Cell	9:135861502_C_A	rs73554552	476	9	135861502	C/A	A	0.063375	0.989939	intron_variant	MODIFIER	GFI1B	ENSG00000165702		-0.0974826	0.0165545	8.40948	0.00112815	-0.100243	0.0158484	9.59079	FALSE	FALSE	207	3
PLT-FSC-DW	Platelet	9:135861990_T_C	rs61469632	476	9	135861990	T/C	C	0.06234	0.977052	intron_variant	MODIFIER	GFI1B	ENSG00000165702		-0.122605	0.0168695	12.4374	0.00175735	-0.119299	0.0152916	14.1998	FALSE	FALSE	383	3
IPF#	Platelet	9:135864436_C_G	rs60757417	476	9	135864436	C/G	G	0.06296	0.938273	intron_variant	MODIFIER	GFI1B	ENSG00000165702		0.10165	0.01539	10.4005	0.00121918	0.0952388	0.0134569	11.825	FALSE	FALSE	921	3
P-LCR	Platelet	9:135864436_C_G	rs60757417	476	9	135864436	C/G	G	0.063164	0.938273	intron_variant	MODIFIER	GFI1B	ENSG00000165702		0.14978	0.0150868	22.5019	0.00265504	0.137998	0.0131219	25.1044	FALSE	FALSE	1413	3
PLT-SFL	Platelet	9:135864436_C_G	rs60757417	476	9	135864436	C/G	G	0.063104	0.938273	intron_variant	MODIFIER	GFI1B	ENSG00000165702		0.164211	0.0171786	20.925	0.00318847	0.155755	0.015077	24.2481	FALSE	FALSE	25	2
PLT-FSC	Platelet	9:135864436_C_G	rs60757417	476	9	135864436	C/G	G	0.063113	0.938273	intron_variant	MODIFIER	GFI1B	ENSG00000165702		0.159007	0.0171226	19.7969	0.00298998	0.142765	0.0154155	19.6664	FALSE	FALSE	81	3
BASO-SFL-DW	Basophil	9:135864513_C_T	rs150813342	477	9	135864513	C/T	T	0.009132	0.900012	synonymous_variant	LOW	GFI1B	ENSG00000165702	Gfi1 and Gfi1b have a broad role in hematopoiesis. Gfi1 is an essential transcription factor that is implicated in various stages of hematopoiesis in both the lymphoid (light blue shading) and the myeloid (dark blue) lineage. Gfi1 is required for either proliferation (green curved arrows) or differentiation from one hematopoietic subset toward another (straight green arrows). https://doi.org/10.1…	-0.326106	0.046164	11.7913	0.00192455	-0.331589	0.0445863	12.9757	FALSE	TRUE	475	1
BASO-FSC-DW	Basophil	9:135864513_C_T	rs150813342	477	9	135864513	C/T	T	0.009276	0.900012	synonymous_variant	LOW	GFI1B	ENSG00000165702	Gfi1 and Gfi1b have a broad role in hematopoiesis. Gfi1 is an essential transcription factor that is implicated in various stages of hematopoiesis in both the lymphoid (light blue shading) and the myeloid (dark blue) lineage. Gfi1 is required for either proliferation (green curved arrows) or differentiation from one hematopoietic subset toward another (straight green arrows). https://doi.org/10.1…	-0.322169	0.0438789	12.6777	0.0019077	-0.319218	0.0420112	13.5109	FALSE	TRUE	491	1
H-IPF	Platelet	9:135864513_C_T	rs150813342	477	9	135864513	C/T	T	0.009145	0.900012	synonymous_variant	LOW	GFI1B	ENSG00000165702		0.536243	0.0395061	41.2413	0.00521131	0.544688	0.0339054	57.1497	FALSE	FALSE
IPF%	Platelet	9:135864513_C_T	rs150813342	477	9	135864513	C/T	T	0.009136	0.900012	synonymous_variant	LOW	GFI1B	ENSG00000165702		0.523946	0.0395502	39.3319	0.00497019	0.535912	0.0339421	55.2458	FALSE	FALSE
IPF#	Platelet	9:135864513_C_T	rs150813342	477	9	135864513	C/T	T	0.009135	0.900012	synonymous_variant	LOW	GFI1B	ENSG00000165702		0.39498	0.0397005	22.5939	0.00282425	0.378553	0.034717	26.9146	FALSE	FALSE
PLT-SFL-DW	Platelet	9:135864513_C_T	rs150813342	477	9	135864513	C/T	T	0.009251	0.900012	synonymous_variant	LOW	GFI1B	ENSG00000165702		0.376884	0.0435467	17.3061	0.00260374	0.36441	0.0387635	20.2373	FALSE	FALSE	341	1
PLT-SSC-DW	Platelet	9:135864513_C_T	rs150813342	477	9	135864513	C/T	T	0.009221	0.900012	synonymous_variant	LOW	GFI1B	ENSG00000165702		0.397826	0.044249	18.6094	0.00289182	0.385254	0.0407397	20.467	FALSE	FALSE	421	1
P-LCR	Platelet	9:135864513_C_T	rs150813342	477	9	135864513	C/T	T	0.008993	0.900012	synonymous_variant	LOW	GFI1B	ENSG00000165702		0.538137	0.0392961	41.96	0.00516175	0.552492	0.034195	57.7987	FALSE	FALSE
PLT-SFL	Platelet	9:135864513_C_T	rs150813342	477	9	135864513	C/T	T	0.009215	0.900012	synonymous_variant	LOW	GFI1B	ENSG00000165702		0.44741	0.0440964	23.4627	0.00365524	0.46147	0.038698	31.9816	FALSE	FALSE
PLT-FSC	Platelet	9:135864513_C_T	rs150813342	477	9	135864513	C/T	T	0.009236	0.900012	synonymous_variant	LOW	GFI1B	ENSG00000165702		0.342351	0.0439033	14.2008	0.002145	0.351305	0.0395073	18.1989	FALSE	FALSE
PLT-SSC	Platelet	9:135864513_C_T	rs150813342	477	9	135864513	C/T	T	0.009232	0.900012	synonymous_variant	LOW	GFI1B	ENSG00000165702		0.392878	0.0453167	17.3629	0.00282367	0.399362	0.0413182	21.3416	FALSE	FALSE
RPI	Red Cell	9:135864513_C_T	rs150813342	477	9	135864513	C/T	T	0.009142	0.900012	synonymous_variant	LOW	GFI1B	ENSG00000165702		-0.233346	0.0383318	8.94057	0.000986469	-0.219096	0.0368055	8.57543	FALSE	FALSE	1666	1
BASO-SFL-DW	Basophil	9:135874752_G_A	rs550065584	478	9	135874752	G/A	A	0.002547	0.784991	intergenic_variant	MODIFIER				-0.697125	0.0949018	12.6891	0.00246929	-0.724869	0.0917293	14.5477	FALSE	FALSE
BASO-FSC-DW	Basophil	9:135874752_G_A	rs550065584	478	9	135874752	G/A	A	0.002686	0.784991	intergenic_variant	MODIFIER				-0.736071	0.0882637	16.1271	0.00290273	-0.771872	0.0845678	19.1281	FALSE	FALSE
MicroR	Red Cell	9:136105515_C_T	rs9411463	479	9	136105515	C/T	T	0.069879	0.979806	upstream_gene_variant	MODIFIER	LCN1P1	ENSG00000119440		0.0878163	0.0137893	9.71905	0.00100246	0.0823047	0.0129991	9.61033	TRUE	TRUE	1135	25
RDW-SD	Red Cell	9:136142313_A_C	rs8176671	480	9	136142313	A/C	C	0.06725	0.995721	intron_variant	MODIFIER	ABO	ENSG00000175164		-0.144272	0.0139137	24.4649	0.00261127	-0.134852	0.0133577	23.2083	FALSE	FALSE	1511	15
IG#	Neutrophil	9:136155000_C_T	rs635634	481	9	136155000	C/T	T	0.175789	0.989796	upstream_gene_variant	MODIFIER	ABO	ENSG00000175164		-0.0639645	0.00948528	10.8109	0.0011856	-0.0620968	0.00936338	10.4738	FALSE	FALSE	792	7
EO-SFL	Eosinophil	9:136888233_C_G	rs55923934	482	9	136888233	C/G	G	0.269371	0.957311	upstream_gene_variant	MODIFIER	LINC00094	ENSG00000235106		-0.0743625	0.00914113	15.3849	0.00217664	-0.0753268	0.00816944	19.5031	FALSE	FALSE	552	30
H-IPF	Platelet	9:136929229_A_G	rs736903	483	9	136929229	A/G	G	0.332521	0.990292	intron_variant	MODIFIER	BRD3	ENSG00000169925		-0.0578086	0.00762023	13.4822	0.00148345	-0.0533415	0.00652937	15.4954	FALSE	FALSE	681	47
IPF%	Platelet	9:136929229_A_G	rs736903	483	9	136929229	A/G	G	0.332557	0.990292	intron_variant	MODIFIER	BRD3	ENSG00000169925		-0.059653	0.00762769	14.2792	0.0015797	-0.0575506	0.00653585	17.8664	FALSE	FALSE	842	45
IPF#	Platelet	9:136929229_A_G	rs736903	483	9	136929229	A/G	G	0.332598	0.990292	intron_variant	MODIFIER	BRD3	ENSG00000169925		-0.051796	0.00765636	10.8754	0.00119105	-0.0484425	0.00668572	12.3577	FALSE	FALSE	922	47
P-LCR	Platelet	9:136929229_A_G	rs736903	483	9	136929229	A/G	G	0.332021	0.990292	intron_variant	MODIFIER	BRD3	ENSG00000169925		-0.0636209	0.0075219	16.5658	0.00179539	-0.0629916	0.006536	21.2308	FALSE	FALSE	1414	45
PLT-SFL	Platelet	9:136929545_C_T	rs10993908	483	9	136929545	C/T	T	0.333862	0.991901	intron_variant	MODIFIER	BRD3	ENSG00000169925		-0.0514769	0.00854226	8.77491	0.00117865	-0.0519237	0.00749001	11.3744	FALSE	FALSE	26	47
MicroR	Red Cell	9:136950919_TTC_T	rs35259020	484	9	136950919	TTC/T	T	0.164266	0.977098	intergenic_variant	MODIFIER				-0.0561	0.00947821	8.48916	0.000864115	-0.0549467	0.00895997	9.05872	FALSE	FALSE	1136	25
MO-SSC	Monocyte	9:137801352_A_G	rs375573892	485	9	137801352	A/G	G	0.0023	0.984572	downstream_gene_variant	MODIFIER	FCN1	ENSG00000085265	Ficolin-1 (M-Ficolin) is a pattern recognition molecule of the complement system that is expressed by myeloid cells and type II alveolar epithelial cells. Ficolin-1 has been shown to localize in the secretory granules of these cells. https://doi.org/10.1016/j.molimm.2008.02.005 M-ficolin was localized in secretory granules in the cytoplasm of neutrophils, monocytes, and type II alveolar epithelia…	0.539432	0.0724387	13.0192	0.00133546	0.537283	0.0694103	13.9947	TRUE	TRUE	1186	2
MO-SFL	Monocyte	9:137801823_A_G	rs150625869	485	9	137801823	A/G	G	0.002364	0.964861	missense_variant	MODERATE	FCN1	ENSG00000085265	Ficolin-1 (M-Ficolin) is a pattern recognition molecule of the complement system that is expressed by myeloid cells and type II alveolar epithelial cells. Ficolin-1 has been shown to localize in the secretory granules of these cells. https://doi.org/10.1016/j.molimm.2008.02.005 M-ficolin was localized in secretory granules in the cytoplasm of neutrophils, monocytes, and type II alveolar epithelia…	0.432585	0.0739615	8.30524	0.000882658	0.417183	0.068821	8.86717	TRUE	TRUE	1217	2
NE-SFL-DW	Neutrophil	9:137848975_C_A	rs34242617	486	9	137848975	C/A	A	0.259631	0.989113	intergenic_variant	MODIFIER				0.0711434	0.00807168	17.9179	0.00194583	0.071741	0.00770145	19.8934	FALSE	FALSE	1355	16
NE-SFL	Neutrophil	9:137850022_A_G	rs13297471	486	9	137850022	A/G	G	0.263217	0.99621	intergenic_variant	MODIFIER				0.0677875	0.00794696	16.8346	0.00178231	0.0685977	0.00641383	25.9326	FALSE	FALSE	1307	17
LY-FSC-DW	Lymphocyte	9:139926960_C_T	rs10732706	487	9	139926960	C/T	C	0.372224	0.995538	5_prime_UTR_variant	MODIFIER	C9orf139,FUT7	ENSG00000180539,ENSG00000180549	(FUT7), the rate-limiting enzyme for sialyl Lewis X synthesis.... Selectin-dependent cell adhesion mediates inflammatory extravasation and routine homing of lymphocytes. Most resting peripheral T lymphocytes lack expression of sialyl Lewis X, the carbohydrate ligand for selectins, and are induced to strongly express it upon activation. https://doi.org/10.1073/pnas.0607926103	0.0521998	0.00727443	12.1433	0.00127343	0.052566	0.00725125	12.3698	FALSE	FALSE	1745	8
LY-SFL	Lymphocyte	9:139933589_C_T	rs10781534	487	9	139933589	C/T	C	0.358728	0.97741	downstream_gene_variant	MODIFIER	C9orf139,NPDC1	ENSG00000180539,ENSG00000235117,ENSG00000107281		-0.0590888	0.00738084	14.9252	0.00160638	-0.0604954	0.00721596	16.2755	FALSE	FALSE	1029	8
LY-SFL-DW	Lymphocyte	9:139946916_G_A	rs11145979	488	9	139946916	G/A	G	0.340904	0.984735	intron_variant	MODIFIER	ENTPD2	ENSG00000054179		0.0584681	0.00750546	14.1741	0.0015362	0.0575134	0.00742459	14.014	TRUE	TRUE	989	11
EO-SFL	Eosinophil	10:957211_G_A	rs1106064	489	10	957211	G/A	A	0.23651	0.998214	intron_variant	MODIFIER	LARP4B	ENSG00000107929		-0.106309	0.00936491	29.139	0.00408153	-0.108151	0.00837137	37.3547	FALSE	FALSE	553	34
NE-SFL	Neutrophil	10:979813_C_T	rs35693858	489	10	979813	C/T	T	0.234448	0.994045	intron_variant	MODIFIER				-0.0838781	0.00828612	23.3585	0.00252551	-0.0733524	0.00668777	27.2229	FALSE	TRUE	1308	28
NE-SFL-DW	Neutrophil	10:983033_A_G	rs12783472	489	10	983033	A/G	G	0.235777	0.994215	intron_variant	MODIFIER				-0.0681745	0.00834244	15.5181	0.00167493	-0.0674351	0.00795228	16.6326	FALSE	TRUE	1356	33
PLT-FSC-DW	Platelet	10:3105257_CCACT_C	rs10581924	490	10	3105257	CCACT/C	CCACT	0.181996	0.979067	upstream_gene_variant	MODIFIER	PFKP	ENSG00000067057		-0.0979322	0.0105032	19.9508	0.00285561	-0.0830899	0.00958547	17.3367	FALSE	FALSE	384	8
PLT-FSC	Platelet	10:3105257_CCACT_C	rs10581924	490	10	3105257	CCACT/C	CCACT	0.182059	0.979067	upstream_gene_variant	MODIFIER	PFKP	ENSG00000067057		0.0631597	0.0105045	8.73866	0.00118808	0.0608624	0.00945942	9.89912	FALSE	FALSE	82	10
PLT-FSC-DW	Platelet	10:3139261_C_T	rs111622195	491	10	3139261	C/T	T	0.381218	0.963403	intron_variant	MODIFIER	PFKP	ENSG00000067057		-0.0672866	0.00841813	14.8806	0.00213599	-0.051799	0.00768258	10.7995	FALSE	FALSE
LY-SSC	Lymphocyte	10:6102757_A_G	rs3118471	492	10	6102757	A/G	G	0.299347	0.988284	intron_variant	MODIFIER	IL2RA	ENSG00000134460	Interleukin-2-receptor blockade with daclizumab to prevent acute rejection in renal transplantation. https://doi.org/10.1056/NEJM199801153380304	-0.0454607	0.00764533	8.56157	0.000866922	-0.0472401	0.00749356	9.53321	FALSE	FALSE	1001	17
EO-SFL-DW	Eosinophil	10:10851961_A_G	rs544567095	493	10	10851961	A/G	G	0.001758	0.685688	intergenic_variant	MODIFIER				-0.73094	0.11688	9.39721	0.0018752	-0.73019	0.115931	9.51613	TRUE	TRUE	617	1
PLT-SFL-DW	Platelet	10:16859238_T_TGGGGTAGGGCAGG	rs111960598	494	10	16859238	T/TGGGGTAGGGCAGG	TGGGGTAGGGCAGG	0.456039	0.94966	5_prime_UTR_variant	MODIFIER	RSU1	ENSG00000148484		0.0480762	0.00818207	8.37592	0.00114673	0.0506204	0.00728641	11.4199	FALSE	FALSE	342	11
NE-FSC	Neutrophil	10:17268839_T_C	rs3758413	495	10	17268839	T/C	C	0.420219	0.980126	intron_variant	MODIFIER	VIM-AS1	ENSG00000229124		0.0472685	0.00724386	10.1684	0.00108871	0.0382864	0.00650261	8.4039	TRUE	TRUE	1262	15
HFR	Red Cell	10:25199951_A_G	rs10828722	496	10	25199951	A/G	G	0.366331	0.996809	intron_variant	MODIFIER	PRTFDC1	ENSG00000099256		-0.0619272	0.00745364	16.0129	0.00178045	-0.0614969	0.00723425	16.7098	FALSE	FALSE	734	12
LFR	Red Cell	10:25199951_A_G	rs10828722	496	10	25199951	A/G	G	0.367581	0.996809	intron_variant	MODIFIER	PRTFDC1	ENSG00000099256		0.0886915	0.0072392	33.7831	0.00365723	0.0873759	0.00687942	36.1617	FALSE	FALSE	1709	11
RET-SFL	Red Cell	10:25199951_A_G	rs10828722	496	10	25199951	A/G	G	0.366729	0.996809	intron_variant	MODIFIER	PRTFDC1	ENSG00000099256		-0.0732208	0.00825173	18.149	0.0024902	-0.0738785	0.00788957	20.0871	FALSE	FALSE	209	13
MFR	Red Cell	10:25205058_T_C	rs10828723	496	10	25205058	T/C	C	0.366772	0.997734	intron_variant	MODIFIER	PRTFDC1	ENSG00000099256		-0.0874954	0.00724888	32.8188	0.00355596	-0.0857872	0.00691765	34.5236	FALSE	FALSE	1096	12
IG#	Neutrophil	10:25211291_C_T	rs12266014	496	10	25211291	C/T	T	0.368499	0.972922	intron_variant	MODIFIER	PRTFDC1	ENSG00000099256		-0.0780025	0.00756783	24.1842	0.00283177	-0.0760214	0.00746665	23.5886	FALSE	FALSE	793	7
IG%	Neutrophil	10:25211291_C_T	rs12266014	496	10	25211291	C/T	T	0.368533	0.972922	intron_variant	MODIFIER	PRTFDC1	ENSG00000099256		-0.0627617	0.00760202	15.8218	0.00183335	-0.0627944	0.00751381	16.178	FALSE	FALSE	800	9
RPI	Red Cell	10:25211291_C_T	rs12266014	496	10	25211291	C/T	T	0.368624	0.972922	intron_variant	MODIFIER	PRTFDC1	ENSG00000099256		-0.0878271	0.00729444	32.6611	0.00359053	-0.0848884	0.00699201	33.132	FALSE	FALSE	1667	11
NE-FSC	Neutrophil	10:28799871_ATT_A	rs143737784	497	10	28799871	ATT/A	ATT	0.235739	0.987763	intergenic_variant	MODIFIER				-0.0535495	0.00833017	9.88951	0.00103327	-0.0606812	0.0074985	15.2204	FALSE	FALSE	1263	85
NE-SFL	Neutrophil	10:28874531_G_A	rs332152	498	10	28874531	G/A	G	0.196126	0.998465	intron_variant	MODIFIER	WAC	ENSG00000095787		-0.0559941	0.00879492	9.71396	0.000988639	-0.0628781	0.00710246	18.0517	TRUE	TRUE	1309	82
NE-SSC	Neutrophil	10:28932072_C_G	rs1034087	498	10	28932072	C/G	C	0.197355	0.994237	intergenic_variant	MODIFIER				-0.0673361	0.00877291	13.783	0.00143647	-0.0600447	0.00714576	16.3462	TRUE	TRUE
H-IPF	Platelet	10:30057592_GTCT_G	rs72528216	499	10	30057592	GTCT/G	G	0.030953	0.952302	intergenic_variant	MODIFIER				-0.15028	0.021029	12.05	0.00135481	-0.123046	0.0180642	11.0087	FALSE	FALSE
BASO-SFL	Basophil	10:43693727_G_A	rs2435373	500	10	43693727	G/A	A	0.282488	0.953817	intron_variant	MODIFIER	RASGEF1A	ENSG00000198915		0.0598523	0.00924553	10.0192	0.00145218	0.0592621	0.00892058	10.506	TRUE	TRUE	449	10
RBC-He	Red Cell	10:45377066_A_C	rs914699	501	10	45377066	A/C	A	0.413883	0.968717	intron_variant	MODIFIER	TMEM72-AS1	ENSG00000224812		0.0563039	0.00727112	14.0145	0.00153804	0.0507907	0.00674652	13.2799	FALSE	FALSE	1470	22
RBC-FSC	Red Cell	10:45377066_A_C	rs914699	501	10	45377066	A/C	A	0.413749	0.968717	intron_variant	MODIFIER	TMEM72-AS1	ENSG00000224812		0.0537401	0.00729463	12.7584	0.00140103	0.0482646	0.00676747	11.9965	FALSE	FALSE	1590	22
RET-He	Red Cell	10:45388231_G_C	rs10793565	501	10	45388231	G/C	G	0.415538	0.943165	intron_variant	MODIFIER	TMEM72-AS1	ENSG00000224812		0.0499386	0.00730316	11.0951	0.00121135	0.0457371	0.00684258	10.6283	FALSE	FALSE	1549	23
RET-FSC	Red Cell	10:45388231_G_C	rs10793565	501	10	45388231	G/C	G	0.415587	0.943165	intron_variant	MODIFIER	TMEM72-AS1	ENSG00000224812		0.0502082	0.00738373	10.9799	0.00122451	0.0444749	0.00691544	9.89262	FALSE	FALSE	1630	23
RDW-SD	Red Cell	10:45389452_T_C	rs2026428	501	10	45389452	T/C	T	0.421341	0.943707	intron_variant	MODIFIER	TMEM72-AS1	ENSG00000224812		0.0514499	0.00722112	11.9824	0.00129079	0.0489741	0.00696845	11.6717	FALSE	FALSE	1512	23
MacroR	Red Cell	10:45393201_G_T	rs10900128	501	10	45393201	G/T	G	0.421588	0.93565	intron_variant	MODIFIER	TMEM72-AS1	ENSG00000224812		0.0501473	0.00754823	10.5141	0.00122645	0.051579	0.00744702	11.3571	FALSE	FALSE	1077	24
MicroR	Red Cell	10:45393201_G_T	rs10900128	501	10	45393201	G/T	G	0.421364	0.93565	intron_variant	MODIFIER	TMEM72-AS1	ENSG00000224812		-0.0475494	0.00726986	10.2128	0.00110251	-0.043555	0.00687112	9.6308	FALSE	FALSE	1137	24
RET-SFL	Red Cell	10:45399946_T_TA	rs5784657	501	10	45399946	T/TA	T	0.424063	0.919673	intron_variant	MODIFIER	TMEM72-AS1	ENSG00000224812,ENSG00000234504		0.0498331	0.00841908	8.48976	0.00121303	0.0480725	0.0080662	8.59279	FALSE	FALSE
LFR	Red Cell	10:45521180_A_C	rs117866645	502	10	45521180	A/C	C	0.019115	0.987207	intron_variant	MODIFIER	CEP164P1	ENSG00000226937		-0.149955	0.0256094	8.32269	0.000843227	-0.171679	0.0244731	11.6315	TRUE	TRUE	1710	39
MFR	Red Cell	10:45521180_A_C	rs117866645	502	10	45521180	A/C	C	0.01912	0.987207	intron_variant	MODIFIER	CEP164P1	ENSG00000226937		0.150657	0.025625	8.38509	0.000851358	0.170495	0.0245946	11.376	TRUE	TRUE	1097	38
MacroR	Red Cell	10:45946389_C_A	rs7089063	503	10	45946389	C/A	A	0.235656	0.980162	intron_variant	MODIFIER				0.0572062	0.00857165	10.6036	0.00117892	0.0580072	0.00845731	11.1518	TRUE	TRUE	1078	158
RDW-SD	Red Cell	10:45946389_C_A	rs7089063	503	10	45946389	C/A	A	0.236694	0.980162	intron_variant	MODIFIER				0.0843897	0.00820761	24.0703	0.00257333	0.0892177	0.00793624	28.5502	TRUE	TRUE	1513	5
HFR	Red Cell	10:45947416_C_T	rs34960345	504	10	45947416	C/T	T	0.069247	0.988178	intron_variant	MODIFIER				0.165198	0.0142563	30.3227	0.00351783	0.119793	0.0151761	14.5206	FALSE	FALSE	735	15
HFR	Red Cell	10:45953767_A_G	rs7908745	505	10	45953767	A/G	G	0.309875	0.998361	missense_variant	MODERATE	MARCH8	ENSG00000165406		0.0930027	0.00777795	32.2254	0.00369944	0.0683959	0.00827526	15.8415	FALSE	FALSE
LFR	Red Cell	10:45953767_A_G	rs7908745	505	10	45953767	A/G	G	0.309244	0.998361	missense_variant	MODERATE	MARCH8	ENSG00000165406		-0.0994541	0.00755312	38.8685	0.00422573	-0.0780105	0.00788296	22.3367	FALSE	FALSE
MFR	Red Cell	10:45953767_A_G	rs7908745	505	10	45953767	A/G	G	0.309293	0.998361	missense_variant	MODERATE	MARCH8	ENSG00000165406		0.0943722	0.00755798	35.0529	0.00380524	0.0742007	0.00788991	20.2597	FALSE	FALSE
RET-SFL	Red Cell	10:45953767_A_G	rs7908745	505	10	45953767	A/G	G	0.308541	0.998361	missense_variant	MODERATE	MARCH8	ENSG00000165406		0.0936166	0.00861513	26.7788	0.00373951	0.0587606	0.00897359	10.2279	FALSE	FALSE
LFR	Red Cell	10:45956828_G_A	rs3764990	504	10	45956828	G/A	A	0.069353	0.99478	missense_variant	MODERATE	MARCH8	ENSG00000165406		-0.170715	0.0138066	34.392	0.00376204	-0.123029	0.0143815	16.9121	FALSE	FALSE	1711	22
MFR	Red Cell	10:45978331_C_T	rs71494791	504	10	45978331	C/T	T	0.064264	0.941293	intron_variant	MODIFIER	MARCH8	ENSG00000165406		0.172687	0.0147055	31.1152	0.0035865	0.125613	0.0153214	15.6009	FALSE	FALSE	1098	27
RBC-SFL	Red Cell	10:45995789_C_G	rs35081812	504	10	45995789	C/G	G	0.068277	0.929833	intron_variant	MODIFIER	MARCH8	ENSG00000165406		0.139475	0.0161705	17.1942	0.00247505	0.146287	0.0153565	20.757	FALSE	FALSE	176	68
RET-SFL	Red Cell	10:45995789_C_G	rs35081812	504	10	45995789	C/G	G	0.068195	0.929833	intron_variant	MODIFIER	MARCH8	ENSG00000165406		0.212152	0.0164066	37.521	0.00572008	0.168993	0.0170932	22.2878	FALSE	FALSE	211	3
RDW-SD	Red Cell	10:46111895_G_A	rs74436700	506	10	46111895	G/A	A	0.022974	0.969181	missense_variant	MODERATE	ZFAND4	ENSG00000172671		0.167761	0.0233737	12.1482	0.00126344	0.168735	0.0226152	13.0577	FALSE	FALSE
LY-SSC	Lymphocyte	10:63724390_A_G	rs7896246	507	10	63724390	A/G	A	0.333722	0.992295	intron_variant	MODIFIER	ARID5B	ENSG00000150347	ARID5B regulates metabolic programming in human adaptive NK cells. https://doi.org/10.1084/jem.20172168	0.0538148	0.00741399	12.4075	0.00128788	0.0512878	0.00727678	11.7346	FALSE	FALSE	1003	9
PLT-FSC-DW	Platelet	10:65027610_A_T	rs10761731	508	10	65027610	A/T	T	0.420647	0.999232	intron_variant	MODIFIER	JMJD1C	ENSG00000171988		0.0782919	0.00809844	21.3827	0.00298762	0.0806498	0.00733688	27.3268	FALSE	FALSE	385	16
PLT-FSC	Platelet	10:65027610_A_T	rs10761731	508	10	65027610	A/T	T	0.420376	0.999232	intron_variant	MODIFIER	JMJD1C	ENSG00000171988		-0.179604	0.00809815	108.256	0.0157198	-0.182261	0.0072962	135.586	FALSE	FALSE	84	7
PLT-SSC	Platelet	10:65027610_A_T	rs10761731	508	10	65027610	A/T	T	0.42058	0.999232	intron_variant	MODIFIER	JMJD1C	ENSG00000171988		-0.139166	0.00836224	61.4625	0.00943927	-0.13787	0.00762878	71.8888	FALSE	FALSE	135	11
H-IPF	Platelet	10:65066186_G_T	rs10761741	508	10	65066186	G/T	T	0.418539	0.997277	intron_variant	MODIFIER	JMJD1C	ENSG00000171988		-0.176366	0.00724575	130.137	0.0151397	-0.169362	0.00622766	160.53	FALSE	FALSE	683	9
IPF%	Platelet	10:65066186_G_T	rs10761741	508	10	65066186	G/T	T	0.418377	0.997277	intron_variant	MODIFIER	JMJD1C	ENSG00000171988		-0.178381	0.00725134	132.896	0.0154859	-0.175745	0.00623601	172.161	FALSE	FALSE	843	9
IPF#	Platelet	10:65066186_G_T	rs10761741	508	10	65066186	G/T	T	0.418356	0.997277	intron_variant	MODIFIER	JMJD1C	ENSG00000171988		-0.168478	0.00727949	117.779	0.013814	-0.16488	0.00637819	145.305	FALSE	FALSE	923	9
P-LCR	Platelet	10:65066186_G_T	rs10761741	508	10	65066186	G/T	T	0.418924	0.997277	intron_variant	MODIFIER	JMJD1C	ENSG00000171988		-0.152497	0.00715484	100.073	0.0113219	-0.151736	0.00623153	129.233	FALSE	FALSE	1415	11
PLT-SFL	Platelet	10:65066186_G_T	rs10761741	508	10	65066186	G/T	T	0.419256	0.997277	intron_variant	MODIFIER	JMJD1C	ENSG00000171988		-0.171155	0.00814192	97.3794	0.014265	-0.17432	0.00714977	129.284	FALSE	FALSE	27	8
RE-LYMP#	Lymphocyte	10:65134778_G_A	rs2893919	509	10	65134778	G/A	A	0.475619	0.995263	intron_variant	MODIFIER	JMJD1C	ENSG00000171988		-0.0543451	0.00817019	10.5378	0.00147318	-0.0517422	0.0080575	9.86388	FALSE	TRUE	279	111
RE-LYMP(L)%	Lymphocyte	10:65134778_G_A	rs2893919	509	10	65134778	G/A	A	0.475559	0.995263	intron_variant	MODIFIER	JMJD1C	ENSG00000171988		-0.054025	0.00823109	10.2794	0.00145586	-0.053165	0.00811703	10.2326	FALSE	TRUE	321	105
LY-SFL	Lymphocyte	10:65224458_CA_C	rs55739257	509	10	65224458	CA/C	CA	0.479573	0.956007	intron_variant	MODIFIER	JMJD1C	ENSG00000171988		-0.0542259	0.00718796	13.3412	0.00146777	-0.0561373	0.00702986	14.8427	FALSE	TRUE
LY-FSC	Lymphocyte	10:65224458_CA_C	rs55739257	509	10	65224458	CA/C	CA	0.479344	0.956007	intron_variant	MODIFIER	JMJD1C	ENSG00000171988		-0.0426009	0.00723048	8.41805	0.00090587	-0.0419737	0.00716593	8.32427	FALSE	TRUE
IG#	Neutrophil	10:65325478_G_A	rs10822182	509	10	65325478	G/A	A	0.490282	0.997425	intron_variant	MODIFIER	REEP3	ENSG00000165476		-0.0461721	0.00723336	9.76093	0.00106553	-0.0442267	0.00714893	9.20655	FALSE	FALSE	794	115
NE-SSC	Neutrophil	10:70839673_C_T	rs11594225	510	10	70839673	C/T	T	0.335554	0.984466	intergenic_variant	MODIFIER				0.0444392	0.00745439	8.60212	0.000880612	0.0423825	0.00605102	11.5977	TRUE	TRUE
BASO-SFL	Basophil	10:70840712_C_T	rs4370823	511	10	70840712	C/T	T	0.246791	0.991459	intergenic_variant	MODIFIER				0.0774089	0.00946202	15.5506	0.0022277	0.0750545	0.00911701	15.7193	TRUE	TRUE	450	21
BASO-FSC	Basophil	10:70847549_G_A	rs2805921	511	10	70847549	G/A	A	0.247493	0.990814	upstream_gene_variant	MODIFIER	SRGN	ENSG00000122862	More recently, SRGN proved to be essential both for the maturation of mast cell granules and for the localization of granule proteins. https://doi.org/10.1007/s12032-013-0707-4	0.0665797	0.0093273	12.0241	0.00165115	0.0664909	0.009215	12.2598	TRUE	TRUE	471	62
RBC-SFL-DW	Red Cell	10:71094504_T_C	rs17476364	512	10	71094504	T/C	C	0.113766	0.983264	intron_variant	MODIFIER	HK1	ENSG00000156515	HK1 genes are important determinants of glycated hemoglobin concentrations. and exokinase type I (HK1) is the predominant isoform found in erythrocytes. https://doi.org/10.1371/journal.pgen.1000312	0.110217	0.0126676	17.4817	0.00244956	0.10144	0.0123624	15.6223	FALSE	FALSE	254	3
RBC-SFL	Red Cell	10:71094504_T_C	rs17476364	512	10	71094504	T/C	C	0.113833	0.983264	intron_variant	MODIFIER	HK1	ENSG00000156515	HK1 genes are important determinants of glycated hemoglobin concentrations. and exokinase type I (HK1) is the predominant isoform found in erythrocytes. https://doi.org/10.1371/journal.pgen.1000312	-0.166211	0.0125125	39.5403	0.00557357	-0.164652	0.0118765	42.8464	FALSE	FALSE	177	1
Delta-HGB	Red Cell	10:71094504_T_C	rs17476364	512	10	71094504	T/C	C	0.113864	0.983264	intron_variant	MODIFIER	HK1	ENSG00000156515		0.102611	0.0128289	14.8996	0.00212473	0.101508	0.0127148	14.8319	FALSE	FALSE	636	3
MacroR	Red Cell	10:71094504_T_C	rs17476364	512	10	71094504	T/C	C	0.11341	0.983264	intron_variant	MODIFIER	HK1	ENSG00000156515		0.0987376	0.0114768	17.1107	0.00196051	0.100905	0.0113133	18.3093	FALSE	FALSE	1079	2
RPI	Red Cell	10:71094504_T_C	rs17476364	512	10	71094504	T/C	C	0.113798	0.983264	intron_variant	MODIFIER	HK1	ENSG00000156515		0.154329	0.0110757	43.405	0.00480388	0.155334	0.0106339	47.4727	FALSE	FALSE	1668	1
Hyper-He	Red Cell	10:71099109_A_G	rs72805692	512	10	71099109	A/G	G	0.119762	0.979936	intron_variant	MODIFIER	HK1	ENSG00000156515		0.0936825	0.0110468	16.6493	0.0018504	0.0901425	0.0105565	16.8533	FALSE	FALSE	760	2
LY-SFL	Lymphocyte	10:71099109_A_G	rs72805692	512	10	71099109	A/G	G	0.119734	0.979936	intron_variant	MODIFIER	HK1	ENSG00000156515		0.0665662	0.0109342	8.94154	0.000934047	0.0637695	0.0106938	8.60309	FALSE	TRUE	1031	4
RDW-SD	Red Cell	10:71099109_A_G	rs72805692	512	10	71099109	A/G	G	0.119787	0.979936	intron_variant	MODIFIER	HK1	ENSG00000156515		0.115197	0.0107827	25.9151	0.0027984	0.115002	0.0103905	27.7042	FALSE	FALSE	1514	2
EO-SSC	Eosinophil	10:80853575_A_G	rs753271	513	10	80853575	A/G	G	0.322413	0.944331	intron_variant	MODIFIER	ZMIZ1	ENSG00000108175		-0.0522073	0.0087356	8.64179	0.00119089	-0.0505007	0.00733372	11.2331	TRUE	TRUE	522	3
PLT-SFL-DW	Platelet	10:80938499_G_A	rs16937003	514	10	80938499	G/A	A	0.022391	0.942441	intron_variant	MODIFIER	ZMIZ1	ENSG00000108175		-0.208196	0.027765	13.1901	0.00189764	-0.19898	0.0246946	15.0931	FALSE	FALSE	343	1
PLT-SSC-DW	Platelet	10:80938499_G_A	rs16937003	514	10	80938499	G/A	A	0.022396	0.942441	intron_variant	MODIFIER	ZMIZ1	ENSG00000108175		-0.177417	0.0281722	9.51955	0.00137833	-0.169769	0.0258924	10.2525	FALSE	FALSE	422	3
PLT-SSC	Platelet	10:94446041_G_A	rs2488087	515	10	94446041	G/A	A	0.497203	0.784837	upstream_gene_variant	MODIFIER	HHEX	ENSG00000152804		0.0562919	0.00932404	8.80486	0.00158434	0.0572967	0.00850906	10.7734	TRUE	TRUE	137	31
RBC-He	Red Cell	10:94856819_C_T	rs190507362	516	10	94856819	C/T	T	0.00163	0.517565	intergenic_variant	MODIFIER				0.726982	0.121739	8.62916	0.00172011	0.655511	0.113001	8.17739	TRUE	TRUE	1471	1
RBC-FSC	Red Cell	10:94856819_C_T	rs190507362	516	10	94856819	C/T	T	0.001633	0.517565	intergenic_variant	MODIFIER				0.735231	0.121825	8.79908	0.0017626	0.670464	0.113062	8.51508	TRUE	TRUE	1591	1
IPF%	Platelet	10:97053775_G_T	rs1328599	517	10	97053775	G/T	G	0.079184	0.992294	upstream_gene_variant	MODIFIER	PDLIM1	ENSG00000107438		0.0791118	0.0132854	8.58436	0.000912689	0.0681166	0.0114148	8.61383	FALSE	FALSE	844	2
NE-SFL	Neutrophil	10:99097191_G_A	rs4917766	518	10	99097191	G/A	G	0.403249	0.992672	intron_variant	MODIFIER				0.0563816	0.00715699	14.4774	0.00152993	0.0524304	0.00577889	18.9157	FALSE	FALSE	1310	56
NE-SFL-DW	Neutrophil	10:101237412_T_C	rs117156560	519	10	101237412	T/C	C	0.10243	0.9835	intergenic_variant	MODIFIER				0.100393	0.0116997	17.0259	0.00185324	0.106466	0.0111619	20.8148	FALSE	TRUE	1357	42
NE-FSC	Neutrophil	10:101245230_T_C	rs75541431	519	10	101245230	T/C	C	0.104747	0.990516	intergenic_variant	MODIFIER				0.134929	0.0115175	30.9721	0.00341451	0.140468	0.0103675	40.998	FALSE	TRUE	1264	31
NE-SFL	Neutrophil	10:101245230_T_C	rs75541431	519	10	101245230	T/C	C	0.104715	0.990516	intergenic_variant	MODIFIER				0.138117	0.0114249	32.9188	0.0035768	0.148457	0.00922752	57.3218	FALSE	TRUE	1311	25
NE-SSC	Neutrophil	10:101252534_T_C	rs4919336	519	10	101252534	T/C	T	0.108418	0.979917	intergenic_variant	MODIFIER				-0.0914065	0.011313	15.1878	0.00161528	-0.086012	0.00921678	19.9619	FALSE	TRUE
RPI	Red Cell	10:104637864_G_C	rs11191438	520	10	104637864	G/C	C	0.397294	0.995943	intron_variant	MODIFIER	AS3MT,BORCS7-ASMT	ENSG00000270316,ENSG00000214435		-0.0495792	0.00711282	11.5003	0.00117719	-0.05214	0.00682701	13.6444	FALSE	FALSE	1670	82
RDW-SD	Red Cell	10:104908360_CA_C	rs61288291	520	10	104908360	CA/C	C	0.378605	0.981833	intron_variant	MODIFIER	NT5C2	ENSG00000076685		-0.0449178	0.00718885	9.3819	0.000949338	-0.0444184	0.006925	9.84418	FALSE	FALSE
MO-SSC	Monocyte	10:111960458_C_T	rs10736206	521	10	111960458	C/T	C	0.18565	0.912875	intergenic_variant	MODIFIER				-0.070437	0.00925987	13.551	0.00150016	-0.0688388	0.00886055	14.0919	TRUE	TRUE	1187	12
MO-SFL	Monocyte	10:111960458_C_T	rs10736206	521	10	111960458	C/T	C	0.185777	0.912875	intergenic_variant	MODIFIER				-0.105794	0.00949507	28.106	0.003386	-0.102397	0.00883608	30.2766	TRUE	TRUE	1219	3
LY-SFL	Lymphocyte	10:112603026_A_G	rs9633680	522	10	112603026	A/G	G	0.475313	0.984292	downstream_gene_variant	MODIFIER	RBM20	ENSG00000203867		0.0625806	0.00708713	17.9808	0.00195339	0.0627087	0.00693223	18.8099	TRUE	TRUE	1032	4
MO-SFL	Monocyte	10:112614210_G_C	rs1341051	523	10	112614210	G/C	G	0.250856	0.935244	intergenic_variant	MODIFIER				-0.074428	0.00841798	18.025	0.00208206	-0.0671669	0.0078393	16.9623	TRUE	TRUE	1220	6
LY-SSC	Lymphocyte	10:126315410_T_C	rs17623606	524	10	126315410	T/C	C	0.172729	0.984631	intron_variant	MODIFIER	FAM53B	ENSG00000258539,ENSG00000189319		-0.0544319	0.0093102	8.29922	0.00084674	-0.0533216	0.00913733	8.26744	TRUE	TRUE	1004	48
NE-SSC	Neutrophil	10:126319487_A_G	rs897297	525	10	126319487	A/G	A	0.397417	0.993081	intron_variant	MODIFIER	FAM53B	ENSG00000258539,ENSG00000189319		-0.0763876	0.00712682	26.0783	0.00279472	-0.0700991	0.00580661	32.769	TRUE	TRUE
NE-SFL-DW	Neutrophil	10:126328689_A_G	rs3781466	526	10	126328689	A/G	A	0.310223	0.963307	intron_variant	MODIFIER	FAM53B	ENSG00000258539,ENSG00000189319		-0.0469432	0.00773882	8.88211	0.000943101	-0.0463483	0.00737039	9.48937	FALSE	FALSE	1358	30
NE-SFL	Neutrophil	10:126343931_C_T	rs3781458	527	10	126343931	C/T	C	0.376226	0.959614	intron_variant	MODIFIER	FAM53B	ENSG00000258539,ENSG00000189319		-0.0828683	0.00731939	28.9897	0.00322317	-0.0710401	0.0059048	32.5516	FALSE	FALSE	1312	6
LY-FSC	Lymphocyte	10:126362648_C_G	rs10901803	528	10	126362648	C/G	G	0.113837	0.990037	intron_variant	MODIFIER	FAM53B	ENSG00000258539,ENSG00000189319		0.0785358	0.0111475	11.7322	0.00124441	0.0792683	0.0110488	12.1312	FALSE	TRUE	1062	13
LY-SFL	Lymphocyte	10:126370067_C_T	rs7093768	528	10	126370067	C/T	T	0.113501	0.99003	intron_variant	MODIFIER	FAM53B	ENSG00000258539,ENSG00000189319		0.0941505	0.0111042	16.643	0.00178383	0.0934839	0.0108611	17.1105	FALSE	TRUE	1033	22
EO-SSC	Eosinophil	10:126390424_T_C	rs3781449	529	10	126390424	T/C	C	0.36879	0.955629	intron_variant	MODIFIER	FAM53B	ENSG00000258539,ENSG00000189319		-0.0566086	0.00842383	10.7407	0.00149193	-0.0600318	0.00707652	16.6405	TRUE	TRUE	523	8
EO-SFL	Eosinophil	10:126390424_T_C	rs3781449	529	10	126390424	T/C	C	0.369171	0.955629	intron_variant	MODIFIER	FAM53B	ENSG00000258539,ENSG00000189319		-0.0636561	0.00843249	13.3576	0.00188734	-0.0631873	0.00754464	16.2403	TRUE	TRUE	554	8
NE-FSC	Neutrophil	10:126402100_C_T	rs2272005	526	10	126402100	C/T	T	0.317569	0.946241	non_coding_transcript_exon_variant	MODIFIER	FAM53B-AS1	ENSG00000233334		0.0778442	0.0077358	23.0935	0.00262651	0.0725393	0.0069557	24.7025	FALSE	FALSE	1265	15
LY-SFL-DW	Lymphocyte	10:126554570_C_T	rs2629544	530	10	126554570	C/T	C	0.309768	0.947613	upstream_gene_variant	MODIFIER	NPM1P31	ENSG00000214807		0.045843	0.0078397	8.302	0.000898685	0.0460273	0.00775764	8.52342	TRUE	TRUE	990	76
H-IPF	Platelet	11:196944_C_T	rs11604127	531	11	196944	C/T	T	0.223593	0.979767	5_prime_UTR_variant	MODIFIER	ODF3	ENSG00000177947		-0.0968361	0.0087032	28.0304	0.00325576	-0.098079	0.00744809	38.7849	FALSE	FALSE	684	4
IPF%	Platelet	11:196944_C_T	rs11604127	531	11	196944	C/T	T	0.223501	0.979767	5_prime_UTR_variant	MODIFIER	ODF3	ENSG00000177947		-0.0998233	0.00871185	29.6704	0.00345871	-0.0992543	0.00745603	39.6108	FALSE	FALSE	845	6
IPF#	Platelet	11:196944_C_T	rs11604127	531	11	196944	C/T	T	0.223486	0.979767	5_prime_UTR_variant	MODIFIER	ODF3	ENSG00000177947		-0.0690229	0.00874374	14.5336	0.00165354	-0.0694438	0.00762752	19.0408	FALSE	FALSE	924	29
P-LCR	Platelet	11:196944_C_T	rs11604127	531	11	196944	C/T	T	0.224067	0.979767	5_prime_UTR_variant	MODIFIER	ODF3	ENSG00000177947		-0.12837	0.00857624	49.9257	0.00573006	-0.130843	0.00744611	68.1203	FALSE	FALSE	1416	1
PLT-SFL	Platelet	11:196944_C_T	rs11604127	531	11	196944	C/T	T	0.222819	0.979767	5_prime_UTR_variant	MODIFIER	ODF3	ENSG00000177947		-0.130717	0.00979441	39.9036	0.00591791	-0.129687	0.00857187	50.7915	FALSE	FALSE	28	2
PLT-FSC	Platelet	11:196944_C_T	rs11604127	531	11	196944	C/T	T	0.22277	0.979767	5_prime_UTR_variant	MODIFIER	ODF3	ENSG00000177947		-0.154576	0.0097666	55.6933	0.00827409	-0.151501	0.00876618	65.8683	FALSE	FALSE	85	2
PLT-SSC	Platelet	11:196944_C_T	rs11604127	531	11	196944	C/T	T	0.222827	0.979767	5_prime_UTR_variant	MODIFIER	ODF3	ENSG00000177947		-0.129523	0.0100796	37.0655	0.00581044	-0.124035	0.00916448	40.8845	FALSE	FALSE	138	2
PLT-FSC-DW	Platelet	11:198062_C_G	rs11605246	531	11	198062	C/G	G	0.223225	0.975312	missense_variant	MODERATE	ODF3	ENSG00000177947		0.113637	0.00976065	30.6004	0.00447824	0.112158	0.00881974	36.2238	FALSE	FALSE	386	12
RDW-SD	Red Cell	11:258023_T_C	rs374499153	532	11	258023	T/C	C	0.12463	0.960702	intergenic_variant	MODIFIER				0.0657182	0.010652	9.16445	0.000942357	0.0614945	0.0102631	8.67918	FALSE	FALSE	1516	6
NE-FSC	Neutrophil	11:307961_A_C	rs3888187	533	11	307961	A/C	A	0.47807	0.910208	intron_variant	MODIFIER	IFITM2	ENSG00000185201	At least three human IFITM proteins - IFITM1, IFITM2, and IFITM3 - have antiviral activities. These activities limit infection in cultured cells by many viruses, including dengue virus, Ebola virus, influenza A virus, severe acute respiratory syndrome coronavirus, and West Nile virus. https://doi.org/10.1146/annurev-virology-031413-085537	-0.0600489	0.00740062	15.3101	0.00179947	-0.0583161	0.00665368	17.7094	FALSE	TRUE	1267	3
BASO-SFL	Basophil	11:1874221_C_T	rs907612	534	11	1874221	C/T	T	0.386488	0.972959	5_prime_UTR_variant	MODIFIER	LSP1	ENSG00000130592		0.105168	0.00845809	34.7674	0.00524513	0.10647	0.00815264	38.1467	FALSE	TRUE	451	1
BASO-FSC-DW	Basophil	11:2323198_C_G	rs734095	535	11	2323198	C/G	G	0.112582	0.97959	5_prime_UTR_variant	MODIFIER	C11orf21	ENSG00000110665		-0.0918577	0.0128526	12.0521	0.001686	-0.086038	0.0123152	11.5408	FALSE	TRUE	492	7
NE-SSC-DW	Neutrophil	11:9325260_T_C	rs10770014	536	11	9325260	T/C	C	0.268011	0.991428	intron_variant	MODIFIER	TMEM41B	ENSG00000166471		-0.0488647	0.00786882	9.27561	0.000936866	-0.0537896	0.00740704	12.4106	TRUE	TRUE	1340	24
NE-FSC-DW	Neutrophil	11:9336093_C_T	rs72850544	537	11	9336093	C/T	T	0.198665	0.974967	5_prime_UTR_variant	MODIFIER	TMEM41B	ENSG00000166471		-0.0913636	0.00870958	25.0177	0.00265774	-0.0979134	0.00789648	34.5154	TRUE	TRUE	1377	6
NE-FSC	Neutrophil	11:9340899_T_C	rs12363645	537	11	9340899	T/C	C	0.19957	0.969501	upstream_gene_variant	MODIFIER	TMEM41B	ENSG00000166471		0.0589008	0.00898024	10.2661	0.00110839	0.063429	0.00808578	14.3507	TRUE	TRUE	1268	44
RBC-SFL-DW	Red Cell	11:9764832_C_A	rs10840298	538	11	9764832	C/A	C	0.353594	0.996561	intron_variant	MODIFIER	SWAP70	ENSG00000133789	Although Swap-70−/− mice are not anemic, erythroblastic differentiation is perturbed, and SWAP-70 is required for an efficient erythropoietic stress response. https://doi.org/10.3324/haematol.2011.050468	0.0497482	0.00830514	8.67824	0.00113134	0.0481606	0.00810298	8.54989	FALSE	FALSE	255	28
RDW-SD	Red Cell	11:16359567_G_A	rs17462448	539	11	16359567	G/A	A	0.082968	0.969539	intron_variant	MODIFIER	SOX6	ENSG00000110693		0.105345	0.0127142	15.93	0.0016887	0.0997197	0.0122396	15.4169	FALSE	FALSE	1517	13
RPI	Red Cell	11:16741398_G_A	rs11024024	540	11	16741398	G/A	A	0.414964	0.975466	intron_variant	MODIFIER	C11orf58,SOX6	ENSG00000110696,ENSG00000110693		0.0460502	0.00714968	9.92523	0.00102964	0.0470999	0.00686538	11.1572	FALSE	FALSE	1671	38
EO-SSC-DW	Eosinophil	11:57146225_A_G	rs34108746	541	11	57146225	A/G	G	0.07431	0.981958	missense_variant	MODERATE	PRG3	ENSG00000156575	Recently, a less cationic homolog of MBP, termed MBPH or simply, MBP2 (aka PRG3). MBP1 is more abundant than MBP2 in lysates of eosinophils and their granules, as judged by immunoassay and Western blotting. PMID: 17082653	0.122215	0.0163923	13.0485	0.00205491	0.12401	0.0160837	13.8878	FALSE	FALSE	601	1
EO-SSC	Eosinophil	11:57146225_A_G	rs34108746	541	11	57146225	A/G	G	0.074595	0.981958	missense_variant	MODERATE	PRG3	ENSG00000156575	Recently, a less cationic homolog of MBP, termed MBPH or simply, MBP2 (aka PRG3). MBP1 is more abundant than MBP2 in lysates of eosinophils and their granules, as judged by immunoassay and Western blotting. https://doi.org/10.4049/jimmunol.177.10.7340	-0.751597	0.0154374	516.512	0.0779905	-0.731177	0.0134216	616.605	FALSE	FALSE	524	1
EO-FSC	Eosinophil	11:57146225_A_G	rs34108746	541	11	57146225	A/G	G	0.075902	0.981958	missense_variant	MODERATE	PRG3	ENSG00000156575	Recently, a less cationic homolog of MBP, termed MBPH or simply, MBP2 (aka PRG3). MBP1 is more abundant than MBP2 in lysates of eosinophils and their granules, as judged by immunoassay and Western blotting. https://doi.org/10.4049/jimmunol.177.10.7340	-0.458369	0.0156534	187.76	0.0294735	-0.430291	0.0149913	178.059	FALSE	FALSE	581	1
EO-SSC	Eosinophil	11:57148053_G_T	rs571651	542	11	57148053	G/T	G	0.000728699	0.979558	intron_variant	MODIFIER	PRG3	ENSG00000156575	Recently, a less cationic homolog of MBP, termed MBPH or simply, MBP2 (aka PRG3). MBP1 is more abundant than MBP2 in lysates of eosinophils and their granules, as judged by immunoassay and Western blotting. https://doi.org/10.4049/jimmunol.177.10.7340	-0.916362	0.147528	9.27984	0.00122291	-0.800255	0.125154	9.78568	TRUE	TRUE
EO-SSC	Eosinophil	11:57155253_C_A	rs149828052	543	11	57155253	C/A	A	0.001803	0.957646	missense_variant	MODERATE	PRG2	ENSG00000186652	Eosinophils secrete major basic protein (MBP, prg2), eosinophil peroxidase, eosinophil cationic protein, and eosinophil‐derived neurotoxin, which damage parasites, and in some cases, damage healthy tissues as well. https://doi.org/10.1002/eji.201444969	-1.74077	0.095178	73.9996	0.0109075	-1.81261	0.0807518	109.957	TRUE	TRUE
EO-SFL	Eosinophil	11:57155253_C_A	rs149828052	543	11	57155253	C/A	A	0.001972	0.957646	missense_variant	MODERATE	PRG2	ENSG00000186652	Eosinophils secrete major basic protein (MBP, prg2), eosinophil peroxidase, eosinophil cationic protein, and eosinophil‐derived neurotoxin, which damage parasites, and in some cases, damage healthy tissues as well. https://doi.org/10.1002/eji.201444969	-1.63152	0.0917299	70.0433	0.0104777	-1.60794	0.0821652	84.0305	TRUE	TRUE	555	1
EO-FSC	Eosinophil	11:57155253_C_A	rs149828052	543	11	57155253	C/A	A	0.001966	0.957646	missense_variant	MODERATE	PRG2	ENSG00000186652	Eosinophils secrete major basic protein (MBP, prg2), eosinophil peroxidase, eosinophil cationic protein, and eosinophil‐derived neurotoxin, which damage parasites, and in some cases, damage healthy tissues as well. https://doi.org/10.1002/eji.201444969	-1.50139	0.0936397	57.1288	0.00884598	-1.48906	0.0883929	62.6606	TRUE	TRUE
EO-SFL	Eosinophil	11:57159189_T_C	rs548854	544	11	57159189	T/C	T	0.390637	0.999555	intron_variant	MODIFIER				-0.117903	0.00815148	46.6892	0.00661804	-0.110805	0.00728966	51.2627	TRUE	TRUE
EO-SSC	Eosinophil	11:57168706_G_A	rs549630	544	11	57168706	G/A	G	0.392874	0.985894	intron_variant	MODIFIER				-0.175957	0.00812163	103.36	0.0147698	-0.090217	0.00706039	36.5654	TRUE	TRUE
EO-FSC	Eosinophil	11:57176628_C_T	rs2241899	545	11	57176628	C/T	T	0.270961	0.985149	intron_variant	MODIFIER	SLC43A3	ENSG00000134802,ENSG00000254979		0.175698	0.00916691	81.1522	0.0121961	0.127608	0.00878113	46.9591	FALSE	FALSE
RDW-SD	Red Cell	11:61549458_A_G	rs174534	546	11	61549458	A/G	G	0.348886	0.980825	non_coding_transcript_exon_variant	MODIFIER	MYRF	ENSG00000124920		-0.0437307	0.0072999	8.67968	0.000868847	-0.0463786	0.00702867	10.3761	FALSE	FALSE	1518	18
PLT-SFL	Platelet	11:61581450_A_G	rs7394579	547	11	61581450	A/G	G	0.273471	0.990971	intron_variant	MODIFIER	FADS1,FADS2	ENSG00000134824,ENSG00000149485		-0.0583351	0.00905314	9.93312	0.00135224	-0.0532654	0.00793332	10.7154	FALSE	FALSE	29	14
LFR	Red Cell	11:63965948_C_T	rs7123004	548	11	63965948	C/T	T	0.011008	0.964444	intron_variant	MODIFIER	STIP1	ENSG00000168439		0.275429	0.0340608	15.2114	0.00165177	0.250968	0.0324327	13.986	FALSE	FALSE	1713	6
MFR	Red Cell	11:63965948_C_T	rs7123004	548	11	63965948	C/T	T	0.011023	0.964444	intron_variant	MODIFIER	STIP1	ENSG00000168439		-0.267743	0.0340575	14.4207	0.00156298	-0.254096	0.0325542	14.216	FALSE	FALSE	1099	8
HFR	Red Cell	11:65473798_C_A	rs10750766	549	11	65473798	C/A	C	0.294036	0.988078	intergenic_variant	MODIFIER				0.0543211	0.00795121	11.0765	0.00122504	0.0518471	0.00773153	10.6927	FALSE	FALSE	736	17
LFR	Red Cell	11:65473798_C_A	rs10750766	549	11	65473798	C/A	C	0.294377	0.988078	intergenic_variant	MODIFIER				-0.0497899	0.00771288	9.96691	0.00102989	-0.0458839	0.00734614	9.37119	FALSE	FALSE	1714	36
Hyper-He	Red Cell	11:67252989_T_A	rs595130	550	11	67252989	T/A	T	0.434286	0.991031	intron_variant	MODIFIER	AIP	ENSG00000110711		0.0425628	0.00715703	8.56365	0.00089015	0.0438056	0.00683412	9.83162	FALSE	FALSE	761	28
RET-He	Red Cell	11:67252989_T_A	rs595130	550	11	67252989	T/A	T	0.433656	0.991031	intron_variant	MODIFIER	AIP	ENSG00000110711		0.0436154	0.0070585	9.19074	0.000934405	0.0434649	0.00660818	10.3146	FALSE	FALSE	1550	31
RET-FSC	Red Cell	11:67252989_T_A	rs595130	550	11	67252989	T/A	T	0.433823	0.991031	intron_variant	MODIFIER	AIP	ENSG00000110711		0.0443193	0.0071325	9.28611	0.000964896	0.0441742	0.00667544	10.4314	FALSE	FALSE	1631	31
NE-FSC-DW	Neutrophil	11:72943483_G_A	rs149467613	551	11	72943483	G/A	A	0.050701	0.919375	intron_variant	MODIFIER	P2RY2	ENSG00000175591	Molecular mechanism of nucleotide-induced primary granule release in human neutrophils: role for the P2Y2 receptor Purinergic P2Y2 Receptors Promote Neutrophil Infiltration and Hepatocyte Death in Mice With Acute Liver Injury. https://doi.org/10.3389/fimmu.2018.00399	0.101375	0.0162991	9.30259	0.000989262	0.104063	0.0147818	11.709	FALSE	TRUE	1378	2
MO-SSC	Monocyte	11:72946279_T_C	rs74472890	551	11	72946279	T/C	C	0.050317	0.968314	missense_variant	MODERATE	P2RY2	ENSG00000175591	The purinergic receptor P2Y2 receptor mediates chemotaxis of dendritic cells and eosinophils in allergic lung inflammation. https://doi.org/10.1111/j.1398-9995.2010.02426.x.	0.103013	0.0160318	9.8814	0.00101416	0.107606	0.0153573	11.6061	FALSE	FALSE	1188	2
NE-FSC	Neutrophil	11:88053979_T_C	rs217053	552	11	88053979	T/C	T	0.197056	0.989819	3_prime_UTR_variant	MODIFIER	CTSC	ENSG00000109861	Neutrophil granule protein. https://doi.org/10.1189/jlb.1212619	-0.0525823	0.00891469	8.43525	0.000874952	-0.0486716	0.00802461	8.87629	TRUE	TRUE	1269	42
NE-SFL	Neutrophil	11:88106051_TG_T	rs143462667	553	11	88106051	TG/T	T	0.041313	0.972753	intergenic_variant	MODIFIER				0.142505	0.0179111	14.7512	0.00160862	0.120812	0.0144479	16.1954	TRUE	TRUE	1314	21
MO-SSC	Monocyte	11:95040574_A_G	rs7118915	554	11	95040574	A/G	G	0.197033	0.994673	intergenic_variant	MODIFIER				0.0617273	0.00869707	11.896	0.00120565	0.0611325	0.00833282	12.6503	TRUE	TRUE	1189	29
LY-SFL	Lymphocyte	11:95311260_T_G	rs12575636	555	11	95311260	T/G	G	0.190497	0.982629	intergenic_variant	MODIFIER				0.0796957	0.00899082	18.1129	0.00195887	0.0797696	0.00878887	18.9301	FALSE	TRUE	1034	3
LY-SSC	Lymphocyte	11:95311422_T_C	rs4409785	555	11	95311422	T/C	C	0.171768	0.968887	intergenic_variant	MODIFIER				0.0610879	0.00938844	10.1146	0.00106178	0.0616788	0.00921354	10.6586	FALSE	TRUE	1005	3
NE-FSC	Neutrophil	11:114070250_T_C	rs3782004	556	11	114070250	T/C	C	0.190663	0.96529	intron_variant	MODIFIER	ZBTB16	ENSG00000109906		-0.0543886	0.00912795	8.59412	0.000912939	-0.0526064	0.00821659	9.81058	TRUE	TRUE	1270	15
RBC-SFL	Red Cell	11:116623213_TA_T	rs66505542	557	11	116623213	TA/T	TA	0.142959	0.993342	intron_variant	MODIFIER	BUD13	ENSG00000137656		-0.0894947	0.0112335	14.7881	0.00196263	-0.0863891	0.0106583	15.2632	FALSE	FALSE
RBC-SSC	Red Cell	11:122333833_A_AT	rs201676145	558	11	122333833	A/AT	AT	0.001611	0.767453	intergenic_variant	MODIFIER				0.661395	0.109821	8.76507	0.00140717	0.64402	0.105548	8.97384	TRUE	TRUE	237	10
LY-SFL	Lymphocyte	11:125344535_C_T	rs2845847	559	11	125344535	C/T	T	0.121467	0.988072	intron_variant	MODIFIER	FEZ1	ENSG00000149557		-0.0705391	0.0107673	10.2436	0.00106196	-0.0672178	0.0105281	9.76006	TRUE	TRUE	1036	31
LY-SSC	Lymphocyte	11:125461787_A_G	rs503288	559	11	125461787	A/G	A	0.118584	0.997846	splice_region_variant	LOW	STT3A	ENSG00000134910		0.0621883	0.010761	8.12421	0.000808452	0.0637356	0.0105599	8.79653	TRUE	TRUE	1006	48
BASO-FSC-DW	Basophil	11:128563776_TG_T	rs55635129	560	11	128563776	TG/T	TG	0.300771	0.924893	5_prime_UTR_variant	MODIFIER	FLI1	ENSG00000151702		0.0552493	0.00911067	8.87753	0.00128392	0.0528197	0.00872362	8.84698	TRUE	TRUE
NE-FSC	Neutrophil	11:134122250_C_T	rs570113	561	11	134122250	C/T	T	0.351804	0.976038	intron_variant	MODIFIER	THYN1	ENSG00000151500		-0.0443212	0.00746398	8.53985	0.000895901	-0.0441648	0.00671519	10.3127	TRUE	TRUE	1271	10
MicroR	Red Cell	12:4330507_G_GA	rs36029372	562	12	4330507	G/GA	GA	0.211944	0.983643	intergenic_variant	MODIFIER				-0.0597405	0.00853324	11.5947	0.00119219	-0.0602601	0.00806894	13.0809	FALSE	FALSE	1138	15
RBC-He	Red Cell	12:4330507_G_GA	rs36029372	562	12	4330507	G/GA	GA	0.211735	0.983643	intergenic_variant	MODIFIER				0.0737623	0.00868669	16.6901	0.0018162	0.0719308	0.00806416	18.3122	FALSE	FALSE	1472	14
RET-FSC	Red Cell	12:4330507_G_GA	rs36029372	562	12	4330507	G/GA	GA	0.211824	0.983643	intergenic_variant	MODIFIER				0.0667807	0.00868665	13.8246	0.00148912	0.0660289	0.00814125	15.2845	FALSE	FALSE	1632	14
RET-He	Red Cell	12:4331068_C_CTT	rs536350318	562	12	4331068	C/CTT	CTT	0.211044	0.982411	intergenic_variant	MODIFIER				0.0641872	0.00860473	13.0613	0.001372	0.0642723	0.00806643	14.7805	FALSE	FALSE
RBC-FSC	Red Cell	12:4331204_C_A	rs11615482	562	12	4331204	C/A	A	0.210122	0.98014	intergenic_variant	MODIFIER				0.074188	0.00875597	16.6208	0.00182696	0.07144	0.00812651	17.8115	FALSE	FALSE	1592	14
Hyper-He	Red Cell	12:4331272_G_T	rs11611397	562	12	4331272	G/T	T	0.211779	0.985098	intergenic_variant	MODIFIER				0.0549952	0.00871131	9.56299	0.00100974	0.0539916	0.00832694	10.0437	FALSE	FALSE	762	15
HFR	Red Cell	12:4334295_A_G	rs7309743	562	12	4334295	A/G	G	0.21464	0.968679	intergenic_variant	MODIFIER				0.0558279	0.00887508	9.49945	0.00105078	0.0522919	0.00863112	8.85803	FALSE	FALSE	737	16
RET-SFL	Red Cell	12:4334308_G_C	rs7138216	562	12	4334308	G/C	C	0.209687	0.969399	intergenic_variant	MODIFIER				0.0579038	0.00991923	8.27588	0.00111126	0.0552229	0.00950213	8.20425	FALSE	FALSE	212	16
PLT-FSC-DW	Platelet	12:6127943_A_G	rs216310	563	12	6127943	A/G	A	0.386245	0.937986	synonymous_variant	LOW	VWF	ENSG00000110799		0.0627017	0.00849765	12.7963	0.001864	0.0550523	0.00770158	12.0459	FALSE	FALSE	387	2
PLT-FSC-DW	Platelet	12:6282429_A_G	rs1362214	564	12	6282429	A/G	G	0.478933	0.944532	intergenic_variant	MODIFIER				-0.0560108	0.00828122	10.8709	0.00156582	-0.0515607	0.00748896	11.2293	FALSE	FALSE
PLT-SFL	Platelet	12:6286111_A_T	rs10774408	564	12	6286111	A/T	T	0.487247	0.977717	intergenic_variant	MODIFIER				0.125996	0.00815873	53.0758	0.00793233	0.122653	0.00715894	64.7579	FALSE	FALSE	30	16
PLT-FSC	Platelet	12:6288834_C_T	rs1558328	564	12	6288834	C/T	T	0.493266	0.988235	intergenic_variant	MODIFIER				0.11356	0.0080908	44.0256	0.00644677	0.110888	0.00727392	51.5488	FALSE	FALSE	86	15
PLT-SSC	Platelet	12:6288834_C_T	rs1558328	564	12	6288834	C/T	T	0.493369	0.988235	intergenic_variant	MODIFIER				0.0953387	0.0083526	29.4499	0.00454393	0.0908049	0.00760525	32.0588	FALSE	FALSE	139	36
P-LCR	Platelet	12:6290434_C_G	rs4991925	564	12	6290434	C/G	G	0.482831	0.983338	intergenic_variant	MODIFIER				0.123002	0.00713253	65.9152	0.00755583	0.118255	0.00620999	79.7455	FALSE	FALSE	1417	6
H-IPF	Platelet	12:6290448_G_A	rs4991924	564	12	6290448	G/A	A	0.484418	0.987008	intergenic_variant	MODIFIER				0.117428	0.00723697	58.482	0.00688797	0.114827	0.00620403	75.4069	FALSE	FALSE	685	11
IPF%	Platelet	12:6290448_G_A	rs4991924	564	12	6290448	G/A	A	0.484446	0.987008	intergenic_variant	MODIFIER				0.125588	0.00723536	66.762	0.00787854	0.1245	0.00621045	88.1883	FALSE	FALSE	846	10
IPF#	Platelet	12:6290448_G_A	rs4991924	564	12	6290448	G/A	A	0.484461	0.987008	intergenic_variant	MODIFIER				0.119477	0.00726458	60.0514	0.00713048	0.115665	0.0063534	73.0022	FALSE	FALSE	925	12
LY-SSC	Lymphocyte	12:6492649_A_C	rs11064157	565	12	6492649	A/C	A	0.259273	0.916247	intron_variant	MODIFIER	LTBR	ENSG00000111321	LT- and LTβ receptor-dependent events required for ILF formation can occur in adulthood. https://doi.org/10.4049/jimmunol.170.11.5475	-0.083386	0.00833324	22.8452	0.00267074	-0.0826959	0.00817191	23.315	TRUE	TRUE	1007	2
RET-SFL	Red Cell	12:7090193_A_G	rs1984564	566	12	7090193	A/G	G	0.082044	0.998983	missense_variant	MODERATE	LPCAT3	ENSG00000111684		0.11015	0.0144219	13.6553	0.00182754	0.117242	0.0138134	16.6566	FALSE	FALSE	213	50
RBC-SFL	Red Cell	12:7145853_T_C	rs12582990	566	12	7145853	T/C	C	0.082951	0.980547	intron_variant	MODIFIER	C1S	ENSG00000182326	Inhibition of Complement C1s Improves Severe Hemolytic Anemia in Cold Agglutinin Disease: A First-in-Human Trial. https://doi.org/10.1182/blood-2018-06-856930	0.192751	0.0142926	40.7238	0.00565246	0.192008	0.0135718	44.5705	FALSE	FALSE	179	23
NE-SSC	Neutrophil	12:8229085_A_G	rs7954664	567	12	8229085	A/G	G	0.115582	0.958259	intergenic_variant	MODIFIER				0.064612	0.0111918	8.10902	0.000853501	0.053391	0.00909842	8.35234	TRUE	TRUE
RE-LYMP(L)%	Lymphocyte	12:9850315_TA_T	rs35143816	568	12	9850315	TA/T	TA	0.344392	0.99405	downstream_gene_variant	MODIFIER	CLEC2D	ENSG00000069493,ENSG00000213443	Overexpression of LLT1 (OCIL, CLEC2D) on prostate cancer cells inhibits NK cell-mediated killing through LLT1-NKRP1A (CD161) interaction. https://doi.org/10.18632/oncotarget.11896	0.0588728	0.00862894	11.049	0.00156515	0.0586373	0.00851055	11.2449	TRUE	TRUE	308	49
LY-SSC	Lymphocyte	12:9922652_A_C	rs10844737	569	12	9922652	A/C	C	0.272937	0.991197	intergenic_variant	MODIFIER				0.0587076	0.00791813	12.9128	0.0013679	0.0596762	0.00777464	13.7741	FALSE	FALSE	1008	25
NE-SSC	Neutrophil	12:27124528_GATTT_G	rs142785367	570	12	27124528	GATTT/G	G	0.071601	0.982839	non_coding_transcript_exon_variant	MODIFIER				0.0891165	0.0136969	10.1134	0.00105584	0.0943523	0.0111638	16.5269	TRUE	TRUE
H-IPF	Platelet	12:29393102_G_A	rs1035604	571	12	29393102	G/A	A	0.37794	0.985091	intron_variant	MODIFIER	FAR2	ENSG00000064763		0.0678575	0.00742782	19.1867	0.00216511	0.0625248	0.00638461	21.8909	TRUE	TRUE	686	26
IPF%	Platelet	12:29435480_G_A	rs2015599	572	12	29435480	G/A	A	0.461497	0.994552	intron_variant	MODIFIER	FAR2	ENSG00000257176,ENSG00000064763		0.0762395	0.0071746	25.6481	0.002889	0.0717114	0.00617882	30.3609	FALSE	FALSE	848	4
P-LCR	Platelet	12:29435480_G_A	rs2015599	572	12	29435480	G/A	A	0.461031	0.994552	intron_variant	MODIFIER	FAR2	ENSG00000257176,ENSG00000064763		0.0813076	0.00706416	29.9294	0.00328538	0.0769281	0.00617249	34.8556	FALSE	FALSE	1418	4
PLT-SFL	Platelet	12:29435480_G_A	rs2015599	572	12	29435480	G/A	A	0.463558	0.994552	intron_variant	MODIFIER	FAR2	ENSG00000257176,ENSG00000064763		0.0669717	0.00805541	16.0333	0.00223069	0.0670628	0.00709451	20.4517	FALSE	FALSE	31	4
PLT-FSC	Platelet	12:29435480_G_A	rs2015599	572	12	29435480	G/A	A	0.463708	0.994552	intron_variant	MODIFIER	FAR2	ENSG00000257176,ENSG00000064763		0.0626019	0.00804389	14.1482	0.00194918	0.0644837	0.00725176	18.1988	FALSE	FALSE	87	12
IPF#	Platelet	12:29435505_T_TA	rs35024086	572	12	29435505	T/TA	TA	0.461576	0.993069	intron_variant	MODIFIER	FAR2	ENSG00000257176,ENSG00000064763		0.066897	0.00720794	19.775	0.00222439	0.06498	0.00632644	23.9885	FALSE	FALSE	926	6
P-LCR	Platelet	12:32819180_T_G	rs10844279	573	12	32819180	T/G	G	0.138957	0.9942	intergenic_variant	MODIFIER				-0.0611295	0.0101607	8.7484	0.000894205	-0.0578594	0.00887459	10.1466	FALSE	FALSE	1419	258
PLT-SSC-DW	Platelet	12:40595996_CA_C	rs529144960	574	12	40595996	CA/C	C	0.007774	0.763079	intron_variant	MODIFIER	LRRK2	ENSG00000188906,ENSG00000225342		0.390387	0.052043	13.1992	0.00235113	0.397707	0.0480158	15.9021	TRUE	TRUE	423	2
PLT-SSC-DW	Platelet	12:40607647_C_T	rs1388594	575	12	40607647	C/T	C	0.419492	0.992206	intron_variant	MODIFIER	LRRK2	ENSG00000188906,ENSG00000225342		0.0583986	0.00818592	12.0111	0.00166099	0.0616988	0.00755168	15.4949	TRUE	TRUE
LY-SSC	Lymphocyte	12:46223575_T_TTTC	rs141510569	576	12	46223575	T/TTTC	T	0.497434	0.960181	intron_variant	MODIFIER	ARID2	ENSG00000189079		-0.0499753	0.00708029	11.7735	0.00124873	-0.0494462	0.00694854	11.9471	FALSE	TRUE	1009	48
PLT-FSC-DW	Platelet	12:48213991_C_T	rs80325942	577	12	48213991	C/T	T	0.282848	0.975756	intron_variant	MODIFIER	HDAC7	ENSG00000061273		0.0536311	0.00899889	8.59751	0.00116688	0.0560418	0.00815018	11.2026	FALSE	FALSE	388	9
RBC-SFL	Red Cell	12:48499131_G_T	rs2408955	578	12	48499131	G/T	G	0.485272	0.988841	5_prime_UTR_variant	MODIFIER	PFKM	ENSG00000152556	PFK-M is the sole subunit in muscle cells whereas red blood cells (RBCs) contain both L and M subunits and form their hybrids (M4, L4, M3L, M2L2, and ML3). https://doi.org/10.3389/fphys.2013.00393	0.0753775	0.00787686	20.9688	0.00283842	0.0734127	0.0074709	22.0288	FALSE	TRUE	180	1
RBC-SFL-DW	Red Cell	12:48736303_C_A	rs2732480	579	12	48736303	C/A	A	0.428046	0.998453	3_prime_UTR_variant	MODIFIER	ZNF641	ENSG00000167528		0.0609036	0.00804508	13.429	0.00181622	0.0592953	0.00784442	13.379	TRUE	TRUE	256	3
PLT-SFL	Platelet	12:49601989_T_A	rs4898527	580	12	49601989	T/A	A	0.050146	0.973833	intron_variant	MODIFIER	TUBA1C	ENSG00000167553		0.112092	0.0186472	8.73481	0.00119694	0.11541	0.0164326	11.6547	TRUE	TRUE	32	9
IPF#	Platelet	12:49652731_G_A	rs113543437	581	12	49652731	G/A	A	0.074099	0.973639	intron_variant	MODIFIER	TUBA1C	ENSG00000258101,ENSG00000167553		0.143607	0.0138866	24.3394	0.00282982	0.135956	0.0121863	28.1299	FALSE	FALSE	927	3
PLT-SFL-DW	Platelet	12:49652731_G_A	rs113543437	581	12	49652731	G/A	A	0.073633	0.973639	intron_variant	MODIFIER	TUBA1C	ENSG00000258101,ENSG00000167553		0.156235	0.0154398	23.3419	0.00332998	0.152388	0.0137497	27.7627	FALSE	FALSE	345	3
H-IPF	Platelet	12:49671659_A_C	rs80012730	581	12	49671659	A/C	C	0.075393	0.958168	upstream_gene_variant	MODIFIER				0.131531	0.0138553	20.6496	0.00241198	0.126348	0.0119209	25.4828	FALSE	FALSE	687	4
IPF%	Platelet	12:49671659_A_C	rs80012730	581	12	49671659	A/C	C	0.075344	0.958168	upstream_gene_variant	MODIFIER				0.148849	0.0138539	26.1999	0.0030871	0.145214	0.0119325	33.2798	FALSE	FALSE	849	4
PLT-SSC-DW	Platelet	12:49671659_A_C	rs80012730	581	12	49671659	A/C	C	0.074904	0.958168	upstream_gene_variant	MODIFIER				0.121096	0.0156669	13.9664	0.00203227	0.115726	0.0144311	14.9573	FALSE	FALSE	424	3
P-LCR	Platelet	12:49671659_A_C	rs80012730	581	12	49671659	A/C	C	0.075556	0.958168	upstream_gene_variant	MODIFIER				0.121249	0.0136273	18.2432	0.00205369	0.125396	0.0119078	25.1686	FALSE	FALSE	1420	3
RDW-SD	Red Cell	12:50878276_GC_G	rs35124846	582	12	50878276	GC/G	G	0.294102	0.964419	downstream_gene_variant	MODIFIER	LARP4	ENSG00000161813		0.0476616	0.00770313	9.21323	0.000943207	0.0461767	0.00740878	9.3343	TRUE	TRUE	1519	160
H-IPF	Platelet	12:51674242_C_A	rs7957868	583	12	51674242	C/A	C	0.105811	0.999324	downstream_gene_variant	MODIFIER	BIN2	ENSG00000110934		0.0758293	0.0115975	10.2064	0.00108809	0.0811561	0.00997937	15.3625	FALSE	FALSE	688	38
IPF#	Platelet	12:51674242_C_A	rs7957868	583	12	51674242	C/A	C	0.105916	0.999324	downstream_gene_variant	MODIFIER	BIN2	ENSG00000110934		0.0826601	0.011643	11.9025	0.00129408	0.0873668	0.0102175	16.8961	FALSE	FALSE	929	41
IPF%	Platelet	12:51687078_C_A	rs2359450	583	12	51687078	C/A	C	0.106213	0.994251	intron_variant	MODIFIER	BIN2	ENSG00000110934		0.0811913	0.0116134	11.5645	0.00125159	0.085042	0.0100021	16.7152	FALSE	FALSE	850	36
P-LCR	Platelet	12:51687078_C_A	rs2359450	583	12	51687078	C/A	C	0.106261	0.994251	intron_variant	MODIFIER	BIN2	ENSG00000110934		0.0806691	0.0114328	11.7659	0.00123603	0.0806793	0.00999253	15.1546	FALSE	FALSE	1421	34
PLT-SFL	Platelet	12:51751621_T_G	rs4761870	583	12	51751621	T/G	T	0.108589	0.988395	intron_variant	MODIFIER	GALNT6	ENSG00000139629		0.0805016	0.0129457	9.29909	0.00125459	0.0787849	0.0114081	11.2938	FALSE	FALSE	34	81
PLT-FSC	Platelet	12:51755790_T_C	rs3782470	583	12	51755790	T/C	T	0.106797	0.97778	intron_variant	MODIFIER	GALNT6	ENSG00000139629		0.0797674	0.0131002	8.94461	0.00121392	0.074472	0.0118099	9.53671	FALSE	FALSE	88	71
NE-SFL	Neutrophil	12:54685880_C_T	rs35979828	584	12	54685880	C/T	T	0.072576	0.979985	intron_variant	MODIFIER				0.113839	0.0136054	16.2291	0.00174455	0.0911885	0.0109705	16.0131	FALSE	TRUE	1315	1
PLT-SFL-DW	Platelet	12:54692061_A_G	rs6580980	585	12	54692061	A/G	A	0.440984	0.984386	intron_variant	MODIFIER	NFE2	ENSG00000258344,ENSG00000123405		-0.0569411	0.00806639	11.7756	0.00159856	-0.0564063	0.00718598	14.3647	FALSE	FALSE	346	5
H-IPF	Platelet	12:54711574_A_G	rs11559982	585	12	54711574	A/G	A	0.444708	0.993931	non_coding_transcript_exon_variant	MODIFIER	RNU6-950P	ENSG00000207381		-0.115055	0.00720254	56.7139	0.00653789	-0.113753	0.00619457	74.2513	FALSE	FALSE	690	3
IPF%	Platelet	12:54711574_A_G	rs11559982	585	12	54711574	A/G	A	0.444611	0.993931	non_coding_transcript_exon_variant	MODIFIER	RNU6-950P	ENSG00000207381		-0.120126	0.00720077	61.7544	0.00712659	-0.12054	0.00619868	83.0783	FALSE	FALSE	851	4
PLT-SFL	Platelet	12:54711574_A_G	rs11559982	585	12	54711574	A/G	A	0.446725	0.993931	non_coding_transcript_exon_variant	MODIFIER	RNU6-950P	ENSG00000207381		-0.0930097	0.00808621	29.8911	0.0042763	-0.0987458	0.00712001	42.8725	FALSE	FALSE	35	4
PLT-FSC	Platelet	12:54711574_A_G	rs11559982	585	12	54711574	A/G	A	0.44677	0.993931	non_coding_transcript_exon_variant	MODIFIER	RNU6-950P	ENSG00000207381		-0.081039	0.00807444	22.9773	0.00324644	-0.0856901	0.00727847	31.1986	FALSE	FALSE	89	4
IPF#	Platelet	12:54712308_G_A	rs10876550	585	12	54712308	G/A	G	0.441587	0.987667	intron_variant	MODIFIER	COPZ1	ENSG00000111481,ENSG00000258344		-0.106998	0.00725505	48.4995	0.00564616	-0.107762	0.00636352	63.3555	FALSE	FALSE	930	4
PLT-SSC-DW	Platelet	12:54715784_C_CA	rs11451044	585	12	54715784	C/CA	C	0.443573	0.983455	intron_variant	MODIFIER	COPZ1	ENSG00000111481,ENSG00000258344		-0.0794118	0.00818471	21.5312	0.00311296	-0.0784939	0.00753767	24.6237	FALSE	FALSE	425	5
P-LCR	Platelet	12:54717508_T_TTTCTC	rs60822569	585	12	54717508	T/TTTCTC	T	0.446249	0.979113	intron_variant	MODIFIER	COPZ1	ENSG00000111481,ENSG00000258344		-0.105099	0.00713721	48.3544	0.00545907	-0.107424	0.00623496	65.5421	FALSE	FALSE
NE-FSC	Neutrophil	12:54719689_A_G	rs7297265	586	12	54719689	A/G	G	0.440146	0.952773	intron_variant	MODIFIER	COPZ1	ENSG00000111481,ENSG00000258344		-0.0507431	0.00725195	11.583	0.00126898	-0.0405659	0.00652647	9.28683	FALSE	TRUE	1272	3
PLT-SSC	Platelet	12:54723028_G_A	rs6580981	586	12	54723028	G/A	A	0.460063	0.958874	intron_variant	MODIFIER	COPZ1	ENSG00000111481,ENSG00000258344		-0.0916617	0.00843905	26.7554	0.00417413	-0.0957304	0.00770596	34.619	FALSE	FALSE	140	1
PLT-SFL	Platelet	12:56987179_A_G	rs10783794	587	12	56987179	A/G	G	0.385886	0.937753	downstream_gene_variant	MODIFIER	BAZ2A,RNU6-343P,RBMS2	ENSG00000076067,ENSG00000201579,ENSG00000076108		-0.059274	0.00851577	11.4697	0.0016652	-0.061934	0.0074981	15.8189	FALSE	FALSE	36	7
IPF#	Platelet	12:56988342_C_A	rs9368	587	12	56988342	C/A	A	0.382276	0.940825	downstream_gene_variant	MODIFIER	BAZ2A,RBMS2	ENSG00000076067,ENSG00000076108		-0.06994	0.00760355	19.4394	0.00231022	-0.0762195	0.00666627	29.4951	FALSE	FALSE	931	4
H-IPF	Platelet	12:57019443_T_C	rs7973618	587	12	57019443	T/C	C	0.362584	0.986229	intron_variant	MODIFIER	BAZ2A	ENSG00000076108		-0.0763732	0.00747732	23.7653	0.00269615	-0.08495	0.00642831	39.0522	FALSE	FALSE	691	3
IPF%	Platelet	12:57019443_T_C	rs7973618	587	12	57019443	T/C	C	0.362628	0.986229	intron_variant	MODIFIER	BAZ2A	ENSG00000076108		-0.0750149	0.00747435	22.9765	0.00260123	-0.0849804	0.0064318	39.0378	FALSE	FALSE	852	3
P-LCR	Platelet	12:57019443_T_C	rs7973618	587	12	57019443	T/C	C	0.362768	0.986229	intron_variant	MODIFIER	BAZ2A	ENSG00000076108		-0.0829629	0.0073573	28.7648	0.00318218	-0.0897711	0.00642526	43.5237	FALSE	FALSE	1424	2
PLT-SSC-DW	Platelet	12:57021006_T_C	rs2950387	587	12	57021006	T/C	C	0.360704	0.985655	intron_variant	MODIFIER	BAZ2A	ENSG00000076108		-0.0885252	0.00845971	24.8998	0.00361424	-0.0902703	0.00778684	30.2809	FALSE	FALSE	426	2
PLT-SFL-DW	Platelet	12:57080183_T_G	rs4759028	588	12	57080183	T/G	T	0.332402	0.989157	intron_variant	MODIFIER	PTGES3	ENSG00000110958		0.0667031	0.0084751	14.4519	0.0019747	0.0644871	0.00754673	16.871	FALSE	FALSE	347	35
LY-SSC	Lymphocyte	12:59671938_A_G	rs118009491	589	12	59671938	A/G	G	0.00226	0.840578	intergenic_variant	MODIFIER				0.486308	0.0801387	8.88858	0.00106654	0.49295	0.0786818	9.42437	TRUE	TRUE	1010	1
PLT-FSC-DW	Platelet	12:65005079_C_G	rs1716505	590	12	65005079	C/G	G	0.325152	0.934968	intron_variant	MODIFIER	RASSF3	ENSG00000153179		0.0569489	0.00880514	10.0021	0.00142329	0.0582171	0.00798112	12.5119	FALSE	FALSE	389	34
PLT-SFL	Platelet	12:65045698_C_T	rs11175502	591	12	65045698	C/T	T	0.10208	0.986207	intron_variant	MODIFIER	RASSF3	ENSG00000153179		-0.107932	0.0133525	15.2003	0.00213555	-0.104461	0.0117539	18.1801	FALSE	FALSE	37	27
PLT-FSC	Platelet	12:65045698_C_T	rs11175502	591	12	65045698	C/T	T	0.1021	0.986207	intron_variant	MODIFIER	RASSF3	ENSG00000153179		-0.111209	0.0133311	16.1367	0.00226759	-0.108738	0.0120147	18.8213	FALSE	FALSE	90	27
PLT-SSC	Platelet	12:65045698_C_T	rs11175502	591	12	65045698	C/T	T	0.102107	0.986207	intron_variant	MODIFIER	RASSF3	ENSG00000153179		-0.0828753	0.0137643	8.76118	0.00125939	-0.0794302	0.0125603	9.58726	FALSE	FALSE	141	31
H-IPF	Platelet	12:65066544_C_T	rs77906229	591	12	65066544	C/T	T	0.102815	0.980705	intron_variant	MODIFIER	RASSF3	ENSG00000153179		-0.0758494	0.0119206	9.70334	0.00106138	-0.0875707	0.0102485	16.8738	FALSE	FALSE	692	30
IPF%	Platelet	12:65066544_C_T	rs77906229	591	12	65066544	C/T	T	0.102655	0.980705	intron_variant	MODIFIER	RASSF3	ENSG00000153179		-0.0799115	0.0119235	10.6871	0.00117649	-0.0899311	0.0102611	17.7078	FALSE	FALSE	853	28
P-LCR	Platelet	12:65067189_T_G	rs4964087	592	12	65067189	T/G	G	0.322026	0.991252	intron_variant	MODIFIER	RASSF3	ENSG00000153179		-0.0657489	0.00757033	17.422	0.0018876	-0.0607419	0.00661249	19.3685	TRUE	TRUE	1425	9
NE-SSC-DW	Neutrophil	12:69711929_C_T	rs113638533	593	12	69711929	C/T	T	0.063117	0.96322	intergenic_variant	MODIFIER				0.102545	0.014594	11.6742	0.00124363	0.0955564	0.0137335	11.4551	FALSE	TRUE	1341	2
MO-SSC-DW	Monocyte	12:69744014_C_A	rs1800973	593	12	69744014	C/A	A	0.062859	0.98242	missense_variant	MODERATE	LYZ	ENSG00000090382	Later investigations have indicated that monocytes and macrophages are the dominating contributors to the lysozyme content in serum. https://doi.org/10.1093/rheumatology/38.12.1249	-0.0874452	0.01472	8.54663	0.000900895	-0.0881896	0.0145754	8.83672	FALSE	FALSE	1162	1
MO-SSC	Monocyte	12:69744014_C_A	rs1800973	593	12	69744014	C/A	A	0.063002	0.98242	missense_variant	MODERATE	LYZ	ENSG00000090382	Later investigations have indicated that monocytes and macrophages are the dominating contributors to the lysozyme content in serum. https://doi.org/10.1093/rheumatology/38.12.1249	-0.225005	0.0143085	54.9934	0.00597733	-0.214602	0.0136973	54.4322	FALSE	FALSE	1190	2
MO-SFL	Monocyte	12:69744014_C_A	rs1800973	593	12	69744014	C/A	A	0.062961	0.98242	missense_variant	MODERATE	LYZ	ENSG00000090382	Later investigations have indicated that monocytes and macrophages are the dominating contributors to the lysozyme content in serum. https://doi.org/10.1093/rheumatology/38.12.1249	0.380025	0.0146842	146.95	0.0170406	0.385756	0.0136506	173.228	FALSE	FALSE	1221	1
MO-FSC	Monocyte	12:69744014_C_A	rs1800973	593	12	69744014	C/A	A	0.063021	0.98242	missense_variant	MODERATE	LYZ	ENSG00000090382	Later investigations have indicated that monocytes and macrophages are the dominating contributors to the lysozyme content in serum. https://doi.org/10.1093/rheumatology/38.12.1249	0.125361	0.0145007	17.2698	0.00185597	0.122196	0.0143134	16.8464	FALSE	FALSE	1239	2
NE-FSC	Neutrophil	12:69744014_C_A	rs1800973	593	12	69744014	C/A	A	0.062476	0.98242	missense_variant	MODERATE	LYZ	ENSG00000090382	Later investigations have indicated that monocytes and macrophages are the dominating contributors to the lysozyme content in serum. https://doi.org/10.1093/rheumatology/38.12.1249	-0.12572	0.0147236	16.8672	0.00185155	-0.124601	0.013246	20.2679	FALSE	TRUE	1273	2
NE-SFL	Neutrophil	12:69744014_C_A	rs1800973	593	12	69744014	C/A	A	0.062512	0.98242	missense_variant	MODERATE	LYZ	ENSG00000090382	Later investigations have indicated that monocytes and macrophages are the dominating contributors to the lysozyme content in serum. https://doi.org/10.1093/rheumatology/38.12.1249	-0.107569	0.0146005	12.7598	0.00135623	-0.106106	0.0117864	18.637	FALSE	TRUE	1316	2
EO-SFL	Eosinophil	12:92523261_C_CA	rs530516444	594	12	92523261	C/CA	CA	0.168781	0.971098	intron_variant	MODIFIER	LINC01619	ENSG00000257242		-0.0682518	0.0107458	9.67112	0.00130707	-0.0649711	0.00961331	10.8478	FALSE	FALSE
NE-SSC	Neutrophil	12:105049059_G_C	rs7978063	595	12	105049059	G/C	G	0.490226	0.918082	intron_variant	MODIFIER	CHST11	ENSG00000171310		-0.0683545	0.00731055	20.0577	0.00233528	-0.0707856	0.00595322	31.819	TRUE	TRUE
BASO-SFL	Basophil	12:106661316_A_G	rs2952110	596	12	106661316	A/G	G	0.174521	0.902591	intron_variant	MODIFIER	CKAP4	ENSG00000136026		-0.105512	0.0113061	19.9847	0.00320765	-0.109292	0.0109001	22.8975	FALSE	FALSE	452	1
BASO-FSC	Basophil	12:106661316_A_G	rs2952110	596	12	106661316	A/G	G	0.17447	0.902591	intron_variant	MODIFIER	CKAP4	ENSG00000136026		-0.0705786	0.0111409	9.62488	0.00143493	-0.0712338	0.0110129	9.99717	FALSE	FALSE	472	1
H-IPF	Platelet	12:111800258_G_A	rs3809272	597	12	111800258	G/A	A	0.306449	0.982685	3_prime_UTR_variant	MODIFIER	FAM109A	ENSG00000198324		0.0486424	0.00780031	9.34773	0.00100577	0.0443417	0.00670669	10.414	TRUE	TRUE	693	1
EO-SFL-DW	Eosinophil	12:111826477_A_AAATT	rs111338191	598	12	111826477	A/AAATT	A	0.482806	0.966376	intron_variant	MODIFIER				-0.050709	0.00819827	9.2078	0.00128418	-0.0497153	0.00812	9.03055	FALSE	FALSE	618	5
EO-SSC-DW	Eosinophil	12:111884608_T_C	rs3184504	598	12	111884608	T/C	T	0.483818	0.99917	missense_variant	MODERATE	SH2B3	ENSG00000111252	The SH2B adaptor protein 3 (SH2B3) gene encodes a negative regulator of cytokine signaling with a critical role in the homeostasis of hematopoietic stem cells and lymphoid progenitors. https://doi.org/10.1182/blood-2013-05-500850	-0.0732609	0.00828797	18.0168	0.00268077	-0.0727934	0.00812668	18.4537	FALSE	FALSE	602	5
LFR	Red Cell	12:111904371_T_A	rs4766578	598	12	111904371	T/A	T	0.496953	0.997385	intron_variant	MODIFIER	ATXN2	ENSG00000204842		0.043148	0.00699444	9.16262	0.00093084	0.041755	0.00665497	9.44984	FALSE	FALSE	1715	10
MFR	Red Cell	12:111904371_T_A	rs4766578	598	12	111904371	T/A	T	0.497079	0.997385	intron_variant	MODIFIER	ATXN2	ENSG00000204842		-0.0414106	0.00699904	8.48328	0.00085739	-0.0397355	0.00668804	8.54487	FALSE	FALSE	1100	10
RPI	Red Cell	12:111907431_A_AC	rs35350651	598	12	111907431	A/AC	A	0.495741	0.996927	intron_variant	MODIFIER	ATXN2	ENSG00000204842		-0.0835406	0.00696529	32.4171	0.00348926	-0.0840852	0.00668315	35.5051	FALSE	FALSE
MO-SSC	Monocyte	12:111932800_C_T	rs7137828	598	12	111932800	C/T	C	0.482759	0.992225	intron_variant	MODIFIER	ATXN2	ENSG00000204842		-0.0563919	0.0069112	15.4731	0.00158813	-0.0532104	0.00661259	15.0589	FALSE	FALSE	1192	7
LY-SFL	Lymphocyte	12:111973358_A_G	rs597808	598	12	111973358	A/G	A	0.482252	0.983225	intron_variant	MODIFIER	ATXN2	ENSG00000204842	Differential utilization of ICAM-1 and VCAM-1 during the adhesion and transendothelial migration of human T lymphocytes. PMID: 1717579 https://pubmed.ncbi.nlm.nih.gov/1717579/	-0.0657597	0.00707409	19.8356	0.00215944	-0.0642421	0.00690863	19.8267	FALSE	FALSE	1037	5
RE-LYMP#	Lymphocyte	12:111973358_A_G	rs597808	598	12	111973358	A/G	A	0.48173	0.983225	intron_variant	MODIFIER	ATXN2	ENSG00000204842	Differential utilization of ICAM-1 and VCAM-1 during the adhesion and transendothelial migration of human T lymphocytes. PMID: 1717579 https://pubmed.ncbi.nlm.nih.gov/1717579/	-0.0812904	0.0082135	22.3683	0.00329965	-0.0812323	0.00809027	22.9593	FALSE	FALSE	280	5
MacroR	Red Cell	12:111973358_A_G	rs597808	598	12	111973358	A/G	A	0.481324	0.983225	intron_variant	MODIFIER	ATXN2	ENSG00000204842		-0.0559912	0.00726056	13.906	0.00156532	-0.057037	0.00714847	14.8187	FALSE	FALSE	1066	7
EO-FSC-DW	Eosinophil	12:112007756_C_T	rs653178	598	12	112007756	C/T	C	0.485178	0.996114	intron_variant	MODIFIER	ATXN2	ENSG00000204842		-0.082319	0.00845115	21.6937	0.00338523	-0.0833549	0.00835309	22.687	FALSE	FALSE	621	7
MO-SFL	Monocyte	12:112007756_C_T	rs653178	598	12	112007756	C/T	C	0.483125	0.996114	intron_variant	MODIFIER	ATXN2	ENSG00000204842		-0.0420623	0.00707465	8.55969	0.000883611	-0.0400823	0.00657312	8.96473	FALSE	FALSE	1222	11
LY-FSC	Lymphocyte	12:120109284_AGGCACCTCTTCACAGGAC_A	rs138621699	599	12	120109284	AGGCACCTCTTCACAGGAC/A	A	0.083072	0.965827	splice_acceptor_variant	HIGH	PRKAB1	ENSG00000111725		0.0817965	0.0130085	9.4925	0.00101927	0.0813822	0.0128981	9.54869	FALSE	TRUE	1063	2
RPI	Red Cell	12:121000133_A_G	rs585510	600	12	121000133	A/G	G	0.327718	0.995662	intron_variant	MODIFIER	RNF10	ENSG00000022840		-0.0473833	0.00743615	9.7292	0.00098931	-0.0480166	0.00713262	10.7704	FALSE	FALSE	1673	80
LFR	Red Cell	12:121024032_T_C	rs4767916	600	12	121024032	T/C	C	0.33605	0.991199	upstream_gene_variant	MODIFIER	POP5	ENSG00000167272		0.050601	0.00743469	10.9987	0.00114258	0.0518676	0.00707086	12.6472	FALSE	FALSE	1716	80
MFR	Red Cell	12:121024032_T_C	rs4767916	600	12	121024032	T/C	C	0.33608	0.991199	upstream_gene_variant	MODIFIER	POP5	ENSG00000167272		-0.0546413	0.00743906	12.6873	0.00133239	-0.0558223	0.00710624	14.3888	FALSE	FALSE	1101	79
RET-SFL	Red Cell	12:121025894_G_A	rs10849766	600	12	121025894	G/A	A	0.339049	0.989202	intergenic_variant	MODIFIER				-0.0551736	0.00847155	10.1322	0.00136435	-0.0527437	0.00809955	10.1229	FALSE	FALSE	214	81
MicroR	Red Cell	12:121144245_TA_T	rs10610658	601	12	121144245	TA/T	T	0.405922	0.958597	upstream_gene_variant	MODIFIER	UNC119B	ENSG00000175970		0.0474382	0.00721896	10.3022	0.00108536	0.0486238	0.00681762	11.9975	FALSE	FALSE	1139	36
RBC-FSC	Red Cell	12:121149064_T_G	rs998727	601	12	121149064	T/G	G	0.400729	0.989131	intron_variant	MODIFIER	UNC119B	ENSG00000175970		-0.0466583	0.00728419	9.82404	0.00104559	-0.0461297	0.00675564	11.0595	FALSE	FALSE	1593	38
RBC-He	Red Cell	12:121163518_C_A	rs2239760	601	12	121163518	C/A	A	0.40166	0.993528	upstream_gene_variant	MODIFIER	ACADS	ENSG00000122971,ENSG00000256569		-0.0472355	0.00723709	10.1729	0.00107244	-0.0468817	0.00671397	11.5313	FALSE	FALSE	1473	41
RET-He	Red Cell	12:121163518_C_A	rs2239760	601	12	121163518	C/A	A	0.401137	0.993528	upstream_gene_variant	MODIFIER	ACADS	ENSG00000122971,ENSG00000256569		-0.0424419	0.00716399	8.50368	0.000865446	-0.0414501	0.00671185	9.17692	FALSE	FALSE	1552	43
RET-FSC	Red Cell	12:121163518_C_A	rs2239760	601	12	121163518	C/A	A	0.401464	0.993528	upstream_gene_variant	MODIFIER	ACADS	ENSG00000122971,ENSG00000256569		-0.0432314	0.00723518	8.63854	0.000898184	-0.0430119	0.00677671	9.65369	FALSE	FALSE	1633	40
H-IPF	Platelet	12:122216910_A_G	rs11553699	602	12	122216910	A/G	G	0.146307	0.857042	3_prime_UTR_variant	MODIFIER	TMEM120B,RHOF	ENSG00000139725,ENSG00000188735		0.0928082	0.0109543	16.6187	0.00215164	0.0977443	0.00941546	24.4854	FALSE	FALSE	694	1
IPF%	Platelet	12:122216910_A_G	rs11553699	602	12	122216910	A/G	G	0.1463	0.857042	3_prime_UTR_variant	MODIFIER	TMEM120B,RHOF	ENSG00000139725,ENSG00000188735		0.179411	0.010952	59.5868	0.0080404	0.182546	0.00942406	82.4432	FALSE	FALSE	854	1
IPF#	Platelet	12:122216910_A_G	rs11553699	602	12	122216910	A/G	G	0.14632	0.857042	3_prime_UTR_variant	MODIFIER	TMEM120B,RHOF	ENSG00000139725,ENSG00000188735		0.176436	0.010995	57.2214	0.00777684	0.18007	0.00963957	76.7829	FALSE	FALSE	932	1
PLT-SFL-DW	Platelet	12:122216910_A_G	rs11553699	602	12	122216910	A/G	G	0.147971	0.857042	3_prime_UTR_variant	MODIFIER	TMEM120B,RHOF	ENSG00000139725,ENSG00000188735		-0.147203	0.012084	33.4097	0.00546379	-0.148631	0.0107647	42.5029	FALSE	FALSE	348	1
PLT-FSC-DW	Platelet	12:122216910_A_G	rs11553699	602	12	122216910	A/G	G	0.1479	0.857042	3_prime_UTR_variant	MODIFIER	TMEM120B,RHOF	ENSG00000139725,ENSG00000188735		-0.216161	0.0121698	69.857	0.0117772	-0.213572	0.0110315	82.2629	FALSE	FALSE	390	1
PLT-SSC-DW	Platelet	12:122216910_A_G	rs11553699	602	12	122216910	A/G	G	0.147883	0.857042	3_prime_UTR_variant	MODIFIER	TMEM120B,RHOF	ENSG00000139725,ENSG00000188735		-0.0920621	0.0122642	13.2168	0.00213604	-0.087696	0.0112987	14.0628	FALSE	FALSE	427	1
P-LCR	Platelet	12:122216910_A_G	rs11553699	602	12	122216910	A/G	G	0.146285	0.857042	3_prime_UTR_variant	MODIFIER	TMEM120B,RHOF	ENSG00000139725,ENSG00000188735		0.372953	0.0107712	261.974	0.0347417	0.379923	0.00940603	348.541	FALSE	FALSE	1426	1
PLT-SFL	Platelet	12:122216910_A_G	rs11553699	602	12	122216910	A/G	G	0.147879	0.857042	3_prime_UTR_variant	MODIFIER	TMEM120B,RHOF	ENSG00000139725,ENSG00000188735		0.421891	0.0121842	261.99	0.0448578	0.311563	0.0161858	81.3406	FALSE	FALSE	38	1
PLT-FSC	Platelet	12:122216910_A_G	rs11553699	602	12	122216910	A/G	G	0.14785	0.857042	3_prime_UTR_variant	MODIFIER	TMEM120B,RHOF	ENSG00000139725,ENSG00000188735		0.280383	0.01217	116.721	0.0198094	0.279206	0.0109722	140.594	FALSE	FALSE	91	1
PLT-SSC	Platelet	12:122216910_A_G	rs11553699	602	12	122216910	A/G	G	0.14784	0.857042	3_prime_UTR_variant	MODIFIER	TMEM120B,RHOF	ENSG00000139725,ENSG00000188735		0.306619	0.0125663	130.768	0.0236887	0.308677	0.0114707	156.88	FALSE	FALSE	142	1
PLT-SFL	Platelet	12:122378838_G_C	rs74800408	603	12	122378838	G/C	C	0.074378	0.841421	intron_variant	MODIFIER	WDR66	ENSG00000158023		0.185313	0.0166296	28.1136	0.00472846	0.109996	0.0158236	11.4326	TRUE	TRUE
PLT-SFL	Platelet	12:122399173_C_A	rs11615667	604	12	122399173	C/A	A	0.121039	0.926794	intron_variant	MODIFIER	WDR66	ENSG00000158023		0.36512	0.0126911	181.29	0.0283659	0.146308	0.0165759	17.944	TRUE	TRUE
LY-SSC	Lymphocyte	12:132406666_G_C	rs7138581	605	12	132406666	G/C	C	0.105013	0.938316	3_prime_UTR_variant	MODIFIER	ULK1	ENSG00000177169	ULK is the homologous molecule of the serine/threonine kinase Atg1 in yeast. mTOR phosphorylates Atg13, ULK1, and ULK2, and inhibits ULK1 and ULK2 kinase activity to inhibit autophagy induction. https://doi.org/10.3389/fimmu.2013.00179	-0.0700715	0.0117673	8.58428	0.000922938	-0.0673831	0.0115368	8.28076	TRUE	TRUE	1011	1
LY-SSC	Lymphocyte	13:30256751_G_A	rs9506220	606	13	30256751	G/A	A	0.095201	0.988527	intergenic_variant	MODIFIER				0.078865	0.0119085	10.4522	0.0010715	0.0772154	0.01168	10.4125	TRUE	TRUE	1012	24
LY-SFL	Lymphocyte	13:30256751_G_A	rs9506220	606	13	30256751	G/A	A	0.095228	0.988527	intergenic_variant	MODIFIER				0.0786754	0.0119673	10.3105	0.00106662	0.0791968	0.0116961	10.8878	TRUE	TRUE	1038	21
BASO-SFL	Basophil	13:37025916_G_A	rs4941839	607	13	37025916	G/A	G	0.288625	0.959183	intergenic_variant	MODIFIER				0.0826486	0.00916588	18.7137	0.002805	0.0793271	0.00882593	18.5749	TRUE	TRUE	453	1
BASO-FSC-DW	Basophil	13:41581930_C_T	rs9566656	608	13	41581930	C/T	T	0.197409	0.980715	intron_variant	MODIFIER	ELF1	ENSG00000120690	These results indicate that Elf-1 negatively regulates FcepsilonRI alpha-chain expression by suppressing PU.1-mediated transcription of the alpha-chain in BMMC (bone marrow derived mast cells). https://doi.org/10.1007/s00251-008-0318-y	-0.0707999	0.0101676	11.4783	0.00158839	-0.0727615	0.00972081	13.1343	FALSE	TRUE	494	40
EO-SSC	Eosinophil	13:41593758_A_G	rs9805742	608	13	41593758	A/G	G	0.194362	0.975656	intron_variant	MODIFIER	ELF1	ENSG00000120690		-0.0662101	0.0101395	10.1817	0.00137287	-0.0573174	0.00850253	10.7962	FALSE	FALSE	525	57
NE-SSC	Neutrophil	13:41597773_A_G	rs9594480	608	13	41597773	A/G	G	0.197373	0.976731	intron_variant	MODIFIER	ELF1	ENSG00000120690	The in vivo profile of transcription factors during neutrophil differentiation in human bone marrow. https://doi.org/10.1182/blood-2002-03-0835	-0.0534319	0.00889266	8.72769	0.00090455	-0.0481176	0.00722348	10.5605	FALSE	TRUE
PLT-SSC-DW	Platelet	13:47237952_G_A	rs9534458	609	13	47237952	G/A	G	0.346473	0.993436	intron_variant	MODIFIER	LRCH1	ENSG00000136141		0.0536636	0.00853866	9.48371	0.00130413	0.0472879	0.0078603	8.74275	FALSE	FALSE	428	34
PLT-SFL-DW	Platelet	13:47245745_G_A	rs7984083	609	13	47245745	G/A	G	0.346236	0.979878	intron_variant	MODIFIER	LRCH1	ENSG00000136141		0.0768624	0.00847897	18.9047	0.00267455	0.0695748	0.00754679	19.4964	FALSE	FALSE	349	25
PLT-FSC-DW	Platelet	13:47245745_G_A	rs7984083	609	13	47245745	G/A	G	0.346272	0.979878	intron_variant	MODIFIER	LRCH1	ENSG00000136141		0.089133	0.00853878	24.782	0.00359684	0.0838282	0.00772925	26.6277	FALSE	FALSE	392	22
LY-SFL-DW	Lymphocyte	13:50760138_G_C	rs113539437	610	13	50760138	G/C	C	0.467474	0.995662	non_coding_transcript_exon_variant	MODIFIER	DLEU1	ENSG00000176124		-0.0460905	0.00710644	10.054	0.00105767	-0.0450399	0.00702876	9.82638	TRUE	TRUE	980	23
NE-FSC	Neutrophil	13:53602462_G_A	rs17552047	611	13	53602462	G/A	A	0.291082	0.859801	upstream_gene_variant	MODIFIER	OLFM4	ENSG00000102837	The human neutrophil subsets defined by the presence or absence of OLFM4 both transmigrate into tissue in vivo and give rise to distinct NETs in vitro. https://doi.org/10.1371/journal.pone.0069575	-0.0528135	0.00834505	9.60695	0.00115115	-0.0509926	0.00750565	10.9557	TRUE	TRUE	1274	1
RE-LYMP#	Lymphocyte	13:74699684_T_C	rs1360978	612	13	74699684	T/C	T	0.155253	0.966611	intron_variant	MODIFIER	KLF12	ENSG00000118922		-0.0808163	0.0114227	11.8257	0.00171315	-0.0782439	0.0112677	11.4106	FALSE	FALSE	281	11
PLT-SFL-DW	Platelet	13:114008744_A_T	rs4907616	613	13	114008744	A/T	A	0.391356	0.944609	intron_variant	MODIFIER	GRTP1-AS1,GRTP1	ENSG00000139835,ENSG00000225083		0.0509906	0.00839507	8.90358	0.00123864	0.0509241	0.00746157	11.0471	TRUE	TRUE	350	10
PLT-FSC	Platelet	13:114008744_A_T	rs4907616	613	13	114008744	A/T	A	0.39122	0.944609	intron_variant	MODIFIER	GRTP1-AS1,GRTP1	ENSG00000139835,ENSG00000225083		0.0614611	0.00845979	12.4285	0.00179934	0.0590553	0.00760296	14.0826	TRUE	TRUE	92	4
PLT-SSC	Platelet	13:114008744_A_T	rs4907616	613	13	114008744	A/T	A	0.39131	0.944609	intron_variant	MODIFIER	GRTP1-AS1,GRTP1	ENSG00000139835,ENSG00000225083		0.0575969	0.00873296	10.3724	0.00158032	0.0527229	0.00794994	10.4721	TRUE	TRUE	143	5
PLT-SFL	Platelet	13:114015015_A_G	rs4907618	614	13	114015015	A/G	A	0.47036	0.989899	intron_variant	MODIFIER	GRTP1-AS1,GRTP1	ENSG00000139835,ENSG00000225083		0.0705993	0.00809123	17.5764	0.00248337	0.0686639	0.00709515	21.3926	FALSE	FALSE	39	3
H-IPF	Platelet	13:114016886_G_C	rs4907622	614	13	114016886	G/C	G	0.466281	0.989966	intron_variant	MODIFIER	GRTP1	ENSG00000139835		0.0835639	0.00721449	30.2977	0.00347558	0.0849151	0.00617968	42.133	FALSE	FALSE	695	3
IPF%	Platelet	13:114016886_G_C	rs4907622	614	13	114016886	G/C	G	0.466016	0.989966	intron_variant	MODIFIER	GRTP1	ENSG00000139835		0.0863879	0.00721912	32.2741	0.0037142	0.0872742	0.0061839	44.3826	FALSE	FALSE	855	3
IPF#	Platelet	13:114016886_G_C	rs4907622	614	13	114016886	G/C	G	0.46606	0.989966	intron_variant	MODIFIER	GRTP1	ENSG00000139835		0.083576	0.00724505	30.0591	0.00347638	0.0831836	0.00632746	38.6591	FALSE	FALSE	933	3
P-LCR	Platelet	13:114016886_G_C	rs4907622	614	13	114016886	G/C	G	0.465966	0.989966	intron_variant	MODIFIER	GRTP1	ENSG00000139835		0.0635101	0.00711519	18.3548	0.00200742	0.0628673	0.00617847	23.5608	FALSE	FALSE	1427	3
MO-SFL	Monocyte	14:21250124_G_A	rs1045922	615	14	21250124	G/A	A	0.238496	0.984492	missense_variant	MODERATE	RNASE6	ENSG00000169413	Immunostaining located RNase 6 to resident and infiltrating monocytes, macrophages, and neutrophils. https://doi.org/10.1038/ki.2014.268	0.117972	0.00831953	44.915	0.00505523	0.118086	0.00774763	51.5788	TRUE	TRUE	1223	11
MO-SFL-DW	Monocyte	14:21348410_A_T	rs11845683	616	14	21348410	A/T	T	0.092112	0.992827	upstream_gene_variant	MODIFIER				0.109524	0.0122908	18.2963	0.00200631	0.097287	0.0121384	14.9457	TRUE	TRUE	1174	5
MO-SFL	Monocyte	14:21355140_T_G	rs6571511	617	14	21355140	T/G	T	0.0773877	0.96871	upstream_gene_variant	MODIFIER	RNASE3	ENSG00000169397	Monocytes, but not macrophages, produce the eosinophil cationic protein. https://doi.org/10.1111/j.1600-0463.2001.apm090704.x	0.218462	0.0134137	58.9097	0.00681511	0.154128	0.0129478	31.8909	TRUE	TRUE
EO-SSC	Eosinophil	14:21360059_C_T	rs151169198	618	14	21360059	C/T	T	0.008097	0.961355	missense_variant	MODERATE	RNASE3	ENSG00000169397	Eosinophil cationic protein/RNase 3 is another RNase A-family ribonuclease with direct antiviral activity. https://doi.org/10.1093/nar/26.14.3358	0.278221	0.045104	9.16134	0.00124338	0.275617	0.0381324	12.2992	TRUE	TRUE	526	1
MO-SFL	Monocyte	14:21360059_C_T	rs151169198	618	14	21360059	C/T	T	0.008003	0.961355	missense_variant	MODERATE	RNASE3	ENSG00000169397	Monocytes, but not macrophages, produce the eosinophil cationic protein. https://doi.org/10.1111/j.1600-0463.2001.apm090704.x	0.269927	0.0402795	10.6851	0.00115687	0.354277	0.0376712	20.2595	TRUE	TRUE
EO-SFL	Eosinophil	14:21397055_GTTTGTTT_G	rs147797797	619	14	21397055	GTTTGTTT/G	G	0.193837	0.979985	intron_variant	MODIFIER				-0.0833749	0.0101347	15.7156	0.0021725	-0.0828673	0.00906596	19.181	TRUE	TRUE	557	7
MO-SFL	Monocyte	14:21405346_C_T	rs550703878	620	14	21405346	C/T	T	0.00552	0.97037	upstream_gene_variant	MODIFIER				-0.563665	0.048411	30.6053	0.00348825	-0.57164	0.046619	33.776	TRUE	TRUE
[truncated: 652 more rows]

## Sheet: SD5 | eQTL Colocalisations
Supplementary Data 5 | Summary of blood cell-type specific eQTL colocalisations with ncCBC association signals.
[truncated: 2,173 more rows]

## Sheet: SD6 | BLUEPRINT & subcellular l
Supplementary Data 6 | BLUEPRINT expression and subcellular location.
[truncated: 2,173 more rows]

[truncated: 2 more sheets: SD7 | pQTL Colocalisations, SD8 | Disease colocalisations]
